# Supplementary material for: Inhibition of CDC20 potentiates anti-tumor immunity through facilitating GSDME-mediated pyroptosis in prostate cancer
Source: Exp Hematol Oncol. 2023 Aug 1;12:67. doi: 10.1186/s40164-023-00428-9 (PMC10391908; doi:10.1186/s40164-023-00428-9)
Supplement: Supplementary file 1 — Additional file 1: Table S1. List of primers for qRT-PCR. Table S2. The list of human E3 ligases. Table S3. The differential expressing E3 ligase genes between the prostate cancer and normal prostate. Table S4. The analysis of clinical characteristics and the expression of CDC20 by immunohistochemistry. Table S5. The differential expressing genes between the CDC20-low and CDC20-high group. Table S6. List of FACS antibodies. Table S7. Detailed information of datasets used in this study. Table S8. The high confidence results (Core) and CDC20 Expression from TIDE analysis. [file 40164_2023_428_MOESM1_ESM.xlsx]

## Sheet: Supplementary  TableS1
Additional file: 1: Table S1 List of primers for qRT-PCR
Gene	Sequence (5' -> 3')	Length
GSDME	Forward Primer	ACATGCAGGTCGAGGAGAAGT
GSDME	Reverse Primer	TCAATGACACCGTAGGCAATG
CDC20	Forward Primer	GCACAGTTCGCGTTCGAGA
CDC20	Reverse Primer	CTGGATTTGCCAGGAGTTCGG
ACTB	Forward Primer	GCACAGAGCCTCGCCTT
ACTB	Reverse Primer	GTTGTCGACGACGAGCG
GAPDH	Forward Primer	GGAGCGAGATCCCTCCAAAAT
GAPDH	Reverse Primer	GGCTGTTGTCATACTTCTCATGG

## Sheet: Supplementary  TableS2
Additional file 1: Table S2 The list of human E3 ligases
iUUCD ID	Ensemble Gene ID	UniProt Accession	Gene Name
IUUC-Hsa-046997	ENSG00000243335.8	Q9UJ41	KCTD7; RABGEF1; RABEX5
IUUC-Hsa-046071	ENSG00000118503.14	P21580	TNFAIP3; OTUD7C; A20
IUUC-Hsa-046994	ENSG00000150401.14	Q6PH85	DCUN1D2; C13orf17; DCUN1L2
IUUC-Hsa-046288	ENSG00000188215.9	Q8IWE4	DCUN1D3; SCCRO3
IUUC-Hsa-046089	ENSG00000043093.13	Q96GG9	DCUN1D1; DCUN1L1; RP42; SCCRO
IUUC-Hsa-046320	ENSG00000137692.11	Q9BTE7	DCUN1D5
IUUC-Hsa-045879	ENSG00000092148.12	Q9ULT8	HECTD1; KIAA1131
IUUC-Hsa-046297	ENSG00000092140.14	Q7L622	G2E3; KIAA1333
IUUC-Hsa-046331	ENSG00000173064.11	Q9Y4D8	HECTD4; C12orf51; KIAA0614
IUUC-Hsa-045941	ENSG00000104517.12	O95071	UBR5; EDD; EDD1; HYD; KIAA0896
IUUC-Hsa-046544	ENSG00000123124.13	Q9H0M0	WWP1
IUUC-Hsa-046479	ENSG00000069869.15	P46934	NEDD4; KIAA0093; NEDD4-1; PIG53
IUUC-Hsa-046516	ENSG00000103657.13	Q15751	HERC1
IUUC-Hsa-045660	ENSG00000151148.13	Q7Z3V4	UBE3B
IUUC-Hsa-046066	ENSG00000138641.15	Q15034	HERC3; KIAA0032
IUUC-Hsa-045968	ENSG00000049759.17	Q96PU5	NEDD4L; KIAA0439; NEDL3
IUUC-Hsa-045727	ENSG00000114062.18	Q05086	UBE3A; E6AP; EPVE6AP; HPVE6A
IUUC-Hsa-045730	ENSG00000002746.14	Q76N89	HECW1; KIAA0322; NEDL1
IUUC-Hsa-046772	ENSG00000148634.15	Q5GLZ8	HERC4; KIAA1593
IUUC-Hsa-046562	ENSG00000126107.14	Q5T447	HECTD3
IUUC-Hsa-046938	ENSG00000118420.16	Q7Z6J8	UBE3D; C6orf157; H10BH; UBE2CBP
IUUC-Hsa-045878	ENSG00000198742.9	Q9HCE7	SMURF1; KIAA1625
IUUC-Hsa-046148	ENSG00000198373.12	O00308	WWP2
IUUC-Hsa-046082	ENSG00000119682.16	O15033	AREL1; KIAA0317
IUUC-Hsa-045880	ENSG00000009335.17	Q15386	UBE3C; KIAA0010; KIAA10
IUUC-Hsa-046879	ENSG00000086758.15	Q7Z6Z7	HUWE1; KIAA0312; KIAA1578; UREB1; HSPC272
IUUC-Hsa-045786	ENSG00000165338.16	Q5U5R9	HECTD2
IUUC-Hsa-046147	ENSG00000153827.13	Q14669	TRIP12; KIAA0045; ULF
IUUC-Hsa-046342	ENSG00000138646.8	Q9UII4	HERC5; CEB1; CEBP1
IUUC-Hsa-046396	ENSG00000138642.14	Q8IVU3	HERC6
IUUC-Hsa-045731	ENSG00000085382.11	Q8IYU2	HACE1; KIAA1320
IUUC-Hsa-046564	ENSG00000078747.13	Q96J02	ITCH
IUUC-Hsa-046726	ENSG00000108854.15	Q9HAU4	SMURF2
IUUC-Hsa-045995	ENSG00000128731.15	O95714	HERC2
IUUC-Hsa-046219	ENSG00000138411.10	Q9P2P5	HECW2; KIAA1301; NEDL2
IUUC-Hsa-046487	ENSG00000276802.2		HERC2
IUUC-Hsa-046343	ENSG00000024048.10	Q8IWV8	UBR2; C6orf133; KIAA0349
IUUC-Hsa-046753	ENSG00000159459.11	Q8IWV7	UBR1
IUUC-Hsa-046955	ENSG00000127481.14	Q5T4S7	UBR4; KIAA0462; KIAA1307; RBAF600; ZUBR1
IUUC-Hsa-045820	ENSG00000154277.12	P09936	UCHL1
IUUC-Hsa-046969	ENSG00000081803.15	Q86UW7	CADPS2; CAPS2; KIAA1591
IUUC-Hsa-046934	ENSG00000176407.17	Q9P0J7	KCMF1; FIGC; ZZZ1
IUUC-Hsa-046900	ENSG00000005339.14	Q92793	CREBBP; CBP
IUUC-Hsa-046885	ENSG00000089280.18	P35637	FUS; TLS
IUUC-Hsa-046968	ENSG00000087586.17	O14965	AURKA; AIK; AIRK1; ARK1; AURA; AYK1; BTAK; IAK1; STK15; STK6
IUUC-Hsa-046877	ENSG00000122481.16	Q9Y3V2	RWDD3; RSUME
IUUC-Hsa-046823	ENSG00000014123.9	O94874	UFL1; KIAA0776; NLBP; RCAD
IUUC-Hsa-046966	ENSG00000172175.12	Q9UDY8	MALT1; MLT
IUUC-Hsa-046925	ENSG00000068024.16	P56524	HDAC4; KIAA0288
IUUC-Hsa-046953	ENSG00000186660.14	Q96JP5	ZFP91; ZNF757; FKSG11
IUUC-Hsa-046668	ENSG00000175467.14	O43290	SART1
IUUC-Hsa-045868	ENSG00000120913.23	Q96JY6	PDLIM2; PP6345
IUUC-Hsa-046947	ENSG00000167967.15	Q66K89	E4F1; E4F
IUUC-Hsa-046890	ENSG00000159167.11	P52823	STC1; STC
IUUC-Hsa-046168	ENSG00000153201.15	P49792	RANBP2; NUP358
IUUC-Hsa-046374	ENSG00000141582.14	O00257	CBX4
IUUC-Hsa-046970	ENSG00000114166.7	Q92831	KAT2B; PCAF
IUUC-Hsa-046884	ENSG00000100393.11	Q09472	EP300; P300
IUUC-Hsa-046942	ENSG00000119669.4	Q9H1B7	IRF2BPL; C14orf4; EAP1; KIAA1865; My039
IUUC-Hsa-046888	ENSG00000113851.13	Q96SW2	CRBN; AD-006
IUUC-Hsa-046937	ENSG00000100302.6	Q96D21	RASD2; TEM2
IUUC-Hsa-046692	ENSG00000213024.11	P37198	NUP62
IUUC-Hsa-046152	ENSG00000005007.12	Q92900-2	UPF1; KIAA0221; RENT1
IUUC-Hsa-046876	ENSG00000034677.12	Q9NV58	RNF19A; RNF19
IUUC-Hsa-046941	ENSG00000011275.18	Q9NWF9	RNF216; TRIAD3; UBCE7IP1; ZIN
IUUC-Hsa-046887	ENSG00000013561.17	Q9UBS8	RNF14; ARA54; HRIHFB2038
IUUC-Hsa-045718	ENSG00000166233.13	Q9Y4X5	ARIH1; ARI; MOP6; UBCH7BP; HUSSY-27
IUUC-Hsa-045958	ENSG00000116514.16	Q6ZMZ0	RNF19B; IBRDC3; NKLAM
IUUC-Hsa-046016	ENSG00000185345.18	O60260	PARK2; PRKN
IUUC-Hsa-046712	ENSG00000177479.19	O95376	ARIH2; ARI2; TRIAD1; HT005
IUUC-Hsa-045738	ENSG00000125826.19	Q9BYM8	RBCK1; C20orf18; RNF54; UBCE7IP3; XAP3; XAP4
IUUC-Hsa-046269	ENSG00000092098.16	Q96EP0	RNF31; ZIBRA; HOIP
IUUC-Hsa-046209	ENSG00000001629.9	Q9P2G1	ANKIB1; KIAA1386
IUUC-Hsa-046928	ENSG00000137393.9	Q7Z419	RNF144B; IBRDC2; P53RFP
IUUC-Hsa-046690	ENSG00000112659.13	Q8IWT3	CUL9; H7AP1; KIAA0708; PARC
IUUC-Hsa-136376	ENSG00000151692.14	P50876	RNF144A; KIAA0161; RNF144; UBCE7IP4
IUUC-Hsa-046765	ENSG00000130726.11	Q13263	TRIM28; KAP1; RNF96; TIF1B
IUUC-Hsa-046988	ENSG00000272333.5	Q9UMN6	KMT2B; HRX2; KIAA0304; MLL2; MLL4; TRX2; WBP7
IUUC-Hsa-045671	ENSG00000095015.5	Q13233	MAP3K1; MAPKKK1; MEKK; MEKK1
IUUC-Hsa-046852	ENSG00000111653.19	Q9UNL4	ING4; My036
IUUC-Hsa-046143	ENSG00000118058.20	Q03164	KMT2A; ALL1; CXXC7; HRX; HTRX; MLL; MLL1; TRX1
IUUC-Hsa-046325	ENSG00000099364.16	Q6PCT2	FBXL19; FBL19
IUUC-Hsa-045877	ENSG00000089094.17	Q8NHM5	KDM2B; CXXC2; FBL10; FBXL10; JHDM1B; PCCX2
IUUC-Hsa-046170	ENSG00000153487.12	Q9UK53	ING1
IUUC-Hsa-046302	ENSG00000198060.9	Q9NX47	MARCH5; RNF153
IUUC-Hsa-046169	ENSG00000197323.11	Q9UPN9	TRIM33; KIAA1113; RFG7; TIF1G
IUUC-Hsa-046785	ENSG00000122779.17	O15164	TRIM24; RNF82; TIF1; TIF1A
IUUC-Hsa-046603	ENSG00000160224.16	O43918	AIRE; APECED
IUUC-Hsa-046422	ENSG00000147854.16	Q96PU4	UHRF2; NIRF; RNF107
IUUC-Hsa-047032	ENSG00000070047.11	Q9P1Y6	PHRF1; KIAA1542
IUUC-Hsa-046740	ENSG00000106443.15	A0A0U1RRH6	PHF14
IUUC-Hsa-046789	ENSG00000274780.2	B7ZM65	PHRF1
IUUC-Hsa-046855	ENSG00000205683.11	Q92784	DPF3; BAF45C; CERD4
IUUC-Hsa-045908	ENSG00000111642.14	A0A0C4DGG9	CHD4
IUUC-Hsa-046399	ENSG00000012817.15	Q9BY66-3	KDM5D; HY; HYA; JARID1D; KIAA0234; SMCY
IUUC-Hsa-046180	ENSG00000173120.14	Q9Y2K7	KDM2A; CXXC8; FBL7; FBXL11; JHDM1A; KIAA1004
IUUC-Hsa-045954	ENSG00000077684.15	Q6IE81	JADE1; KIAA1807; PHF17
IUUC-Hsa-046380	ENSG00000109685.17	O96028	WHSC1; NSD2; KIAA1090; MMSET; TRX5
IUUC-Hsa-046436	ENSG00000165671.18	Q96L73	NSD1; ARA267; KMT3B
IUUC-Hsa-046188	ENSG00000225553.7	O43189	PHF1; PCL1
IUUC-Hsa-046675	ENSG00000135365.15	Q96BD5	PHF21A; BHC80; KIAA1696; BM-006
IUUC-Hsa-045933	ENSG00000166436.15	B5MCJ9	TRIM66
IUUC-Hsa-045821	ENSG00000073614.12	P29375	KDM5A; JARID1A; RBBP2; RBP2
IUUC-Hsa-046706	ENSG00000006459.10	Q6ZMT4	KDM7A; JHDM1D; KDM7; KIAA1718
IUUC-Hsa-046225	ENSG00000101191.16	Q9BTC0	DIDO1; C20orf158; DATF1; KIAA0333
IUUC-Hsa-046655	ENSG00000138785.14	Q96CB8	INTS12; PHF22; SBBI22
IUUC-Hsa-046560	ENSG00000198604.10	Q9NRL2	BAZ1A; ACF1; WCRF180; HSPC317
IUUC-Hsa-045916	ENSG00000170004.16	Q12873-3	CHD3
IUUC-Hsa-046737	ENSG00000126012.11	P41229	KDM5C; DXS1272E; JARID1C; SMCX; XE169
IUUC-Hsa-045967	ENSG00000112511.17	E9PQZ5	PHF1
IUUC-Hsa-045895	ENSG00000143033.17	Q9Y483	MTF2; PCL2
IUUC-Hsa-045888	ENSG00000117139.16	Q9UGL1-2	KDM5B; JARID1B; PLU1; RBBP2H1
IUUC-Hsa-046760	ENSG00000197724.10	O75151	PHF2; CENP-35; KIAA0662
IUUC-Hsa-045724	ENSG00000172943.19	Q9UPP1	PHF8; KIAA1111; ZNF422
IUUC-Hsa-046404	ENSG00000011332.19	Q92782-2	DPF1; BAF45B; NEUD4
IUUC-Hsa-047012	ENSG00000165632.7	Q5VWG9	TAF3
IUUC-Hsa-046773	ENSG00000009954.10	Q9UIG0	BAZ1B; WBSC10; WBSCR10; WBSCR9; WSTF
IUUC-Hsa-047029	ENSG00000130024.14	Q8WUB8	PHF10; BAF45A
IUUC-Hsa-046878	ENSG00000171634.16	Q12830	BPTF; FAC1; FALZ
IUUC-Hsa-046080	ENSG00000147548.16	Q9BZ95	WHSC1L1; NSD3; DC28
IUUC-Hsa-046035	ENSG00000071243.15	Q9NXR8	ING3; HSPC301
IUUC-Hsa-045965	ENSG00000168395.15	Q8WYH8	ING5
IUUC-Hsa-045837	ENSG00000168556.6	Q9H160	ING2; ING1L
IUUC-Hsa-046567	ENSG00000167548.14	O14686	KMT2D; ALR; MLL2; MLL4
IUUC-Hsa-046832	ENSG00000083168.9	Q92794	KAT6A; MOZ; MYST3; RUNXBP2; ZNF220
IUUC-Hsa-046181	ENSG00000116254.17	Q8TDI0	CHD5; KIAA0444
IUUC-Hsa-046595	ENSG00000055609.17	Q8NEZ4	KMT2C; HALR; KIAA1506; MLL3
IUUC-Hsa-046318	ENSG00000133884.9	J3KMZ8	DPF2
IUUC-Hsa-045703	ENSG00000278644.2	P35227	PCGF2; MEL18; RNF110; ZNF144
IUUC-Hsa-046236	ENSG00000276043.4	Q96T88	UHRF1; ICBP90; NP95; RNF106
IUUC-Hsa-046155	ENSG00000275618.2	Q9NZS9	BFAR; BAR; RNF47
IUUC-Hsa-045665	ENSG00000269897.5	P35226	COMMD3-BMI1; BMI1; PCGF4; RNF51
IUUC-Hsa-046263	ENSG00000099785.10	Q9P0N8	MARCH2; RNF172; HSPC240
IUUC-Hsa-045854	ENSG00000078043.15	O75928	PIAS2; PIASX
IUUC-Hsa-046140	ENSG00000173821.19	Q63HN8	RNF213; ALO17; C17orf27; KIAA1554; KIAA1618; MYSTR
IUUC-Hsa-045780	ENSG00000265491.4	Q9Y4L5	RNF115; ZNF364
IUUC-Hsa-046476	ENSG00000108523.15	Q9H6Y7	RNF167; LP2254
IUUC-Hsa-046268	ENSG00000141552.17	Q9NYG5	ANAPC11; HSPC214
IUUC-Hsa-046957	ENSG00000131323.14	Q13114	TRAF3; CAP1; CRAF1
IUUC-Hsa-046529	ENSG00000157450.15	Q6ZNA4	RNF111
IUUC-Hsa-046012	ENSG00000178498.15	Q8N9I9	DTX3; RNF154
IUUC-Hsa-046588	ENSG00000101236.16	Q9Y225	RNF24
IUUC-Hsa-046484	ENSG00000183579.15	Q9ULT6	ZNRF3; KIAA1133; RNF203
IUUC-Hsa-046977	ENSG00000005810.17	O75592	MYCBP2; KIAA0916; PAM
IUUC-Hsa-046691	ENSG00000120925.14	Q96K19	RNF170
IUUC-Hsa-046349	ENSG00000175104.14	Q9Y4K3	TRAF6; RNF85
IUUC-Hsa-046416	ENSG00000110171.18	O75382	TRIM3; BERP; RNF22; RNF97
IUUC-Hsa-046905	ENSG00000146373.16	Q8TC41	RNF217; C6orf172; IBRDC1
IUUC-Hsa-046224	ENSG00000113269.13	Q86XS8	RNF130
IUUC-Hsa-046593	ENSG00000170153.10	Q9ULK6	RNF150; KIAA1214
IUUC-Hsa-046523	ENSG00000197530.12	Q96AX9	MIB2; SKD; ZZANK1
IUUC-Hsa-046201	ENSG00000145416.13	Q8TCQ1	MARCH1; RNF171
IUUC-Hsa-046401	ENSG00000180537.12	Q8N6D2	RNF182
IUUC-Hsa-045953	ENSG00000173838.11	Q8NA82	MARCH10; RNF190
IUUC-Hsa-046046	ENSG00000228405.5	Q99942	RNF5; G16; NG2; RMA1
IUUC-Hsa-046051	ENSG00000124900.12	Q9BSJ1	TRIM51; SPRYD5
IUUC-Hsa-046657	ENSG00000157911.9	O60683	PEX10; RNF69
IUUC-Hsa-046979	ENSG00000224168.9	Q9BZY9	TRIM31; C6orf13; RNF
IUUC-Hsa-046501	ENSG00000105879.11	Q75N03	CBLL1; HAKAI; RNF188
IUUC-Hsa-046497	ENSG00000230230.7	Q12899	TRIM26; RNF95; ZNF173
IUUC-Hsa-045978	ENSG00000228001.8	Q6P9F5	TRIM40; RNF35
IUUC-Hsa-046029	ENSG00000234495.7	P14373	TRIM27; RFP; RNF76
IUUC-Hsa-046355	ENSG00000223638.3	A6NLU0	RFPL4A; RFPL4; RNF210
IUUC-Hsa-046851	ENSG00000072609.17	Q96EP1	CHFR; RNF196
IUUC-Hsa-046600	ENSG00000178809.11	Q86UV7	TRIM73; TRIM50B
IUUC-Hsa-045685	ENSG00000089234.15	Q7Z569	BRAP; RNF52
IUUC-Hsa-045680	ENSG00000226788.3	Q06587	RING1; RNF1
IUUC-Hsa-045719	ENSG00000224994.9	Q9HCM9	TRIM39; RNF23; TFP
IUUC-Hsa-046883	ENSG00000136536.14	Q9H992	MARCH7; AXOT; RNF177
IUUC-Hsa-045983	ENSG00000108375.12	Q68DV7	RNF43
IUUC-Hsa-046893	ENSG00000186951.16	Q07869	PPARA; NR1C1; PPAR
IUUC-Hsa-046606	ENSG00000102858.12	O60291	MGRN1; KIAA0544; RNF156
IUUC-Hsa-045811	ENSG00000182670.13	P53804	TTC3; DCRR1; RNF105; TPRD
IUUC-Hsa-046298	ENSG00000100814.17	Q9NPC3	CCNB1IP1; C14orf18; HEI10
IUUC-Hsa-045936	ENSG00000165406.15	Q5T0T0	MARCH8; MIR; RNF178
IUUC-Hsa-046400	ENSG00000108395.13	O94972	TRIM37; KIAA0898; MUL; POB1
IUUC-Hsa-045973	ENSG00000131788.15	Q9Y6X2	PIAS3
IUUC-Hsa-045960	ENSG00000082996.19	O43567	RNF13; RZF
IUUC-Hsa-046491	ENSG00000212864.3	Q9H0X6	RNF208
IUUC-Hsa-047016	ENSG00000198862.13	O94822	LTN1; C21orf10; C21orf98; KIAA0714; RNF160; ZNF294; HSPC087
IUUC-Hsa-046462	ENSG00000155827.11	Q5VTR2	RNF20; BRE1A
IUUC-Hsa-045752	ENSG00000164197.11	Q86T96	RNF180
IUUC-Hsa-045988	ENSG00000206557.5	Q2Q1W2	TRIM71; LIN41
IUUC-Hsa-046951	ENSG00000168936.10	A0AVI4	TMEM129
IUUC-Hsa-045947	ENSG00000101871.14	O15344	MID1; FXY; RNF59; TRIM18; XPRF
IUUC-Hsa-046006	ENSG00000121236.20	Q9C030	TRIM6; RNF89
IUUC-Hsa-046379	ENSG00000138100.13	Q9BYV2	TRIM54; MURF; MURF3; RNF30
IUUC-Hsa-046573	ENSG00000132256.18	Q9C035	TRIM5; RNF88
IUUC-Hsa-046363	ENSG00000132274.15	Q8IYM9	TRIM22; RNF94; STAF50
IUUC-Hsa-046870	ENSG00000086102.18	Q12986	NFX1; NFX2
IUUC-Hsa-046412	ENSG00000162298.17	Q86TM6	SYVN1; HRD1; KIAA1810
IUUC-Hsa-046485	ENSG00000178828.6	Q9NXI6	RNF186
IUUC-Hsa-046304	ENSG00000181191.11	Q8NG27	PJA1; RNF70
IUUC-Hsa-045762	ENSG00000158022.6	Q969Q1	TRIM63; IRF; MURF1; RNF28; SMRZ
IUUC-Hsa-046653	ENSG00000119401.10	Q13049	TRIM32; HT2A
IUUC-Hsa-046662	ENSG00000056586.15	Q9HBD1	RC3H2; MNAB; RNF164
IUUC-Hsa-046249	ENSG00000112130.16	O76064	RNF8; KIAA0646
IUUC-Hsa-047000	ENSG00000125352.5	O15541	RNF113A; RNF113; ZNF183
IUUC-Hsa-046022	ENSG00000101966.12	P98170	XIAP; API3; BIRC4; IAP3
IUUC-Hsa-046736	ENSG00000156374.14	Q9BYE7	PCGF6; MBLR; RNF134
IUUC-Hsa-046831	ENSG00000214357.8	A8MQ27	NEURL1B; NEURL3
IUUC-Hsa-045790	ENSG00000118518.15	Q9NTX7	RNF146
IUUC-Hsa-046163	ENSG00000135870.11	Q5TC82	RC3H1; KIAA2025; RNF198
IUUC-Hsa-045853	ENSG00000143207.19	Q8NHY2	RFWD2; COP1; RNF200
IUUC-Hsa-046100	ENSG00000121481.10	Q99496	RNF2; BAP1; DING; HIPI3; RING1B
IUUC-Hsa-046172	ENSG00000146414.15	Q149N8	SHPRH; KIAA2023
IUUC-Hsa-046950	ENSG00000198625.12	O15151	MDM4; MDMX
IUUC-Hsa-046085	ENSG00000162931.11	Q9Y577	TRIM17; RBCC; RNF16; TERF
IUUC-Hsa-046308	ENSG00000185619.18	Q3KNV8	PCGF3; RNF3; RNF3A
IUUC-Hsa-046468	ENSG00000137522.17	Q9H920	RNF121
IUUC-Hsa-046040	ENSG00000198919.12	Q86Y13	DZIP3; KIAA0675
IUUC-Hsa-046194	ENSG00000169189.16	Q8WV22	NSMCE1; HSPC333; HSPC337
IUUC-Hsa-046299	ENSG00000170633.16	Q969K3	RNF34
IUUC-Hsa-046514	ENSG00000198961.9	O43164	PJA2; KIAA0438; RNF131
IUUC-Hsa-045991	ENSG00000168411.13	Q6PCD5	RFWD3; RNF201
IUUC-Hsa-045844	ENSG00000197579.7	Q9NS56	TOPORS; LUN; TP53BPL
IUUC-Hsa-046261	ENSG00000197329.11	Q96FA3	PELI1; PRISM
IUUC-Hsa-046086	ENSG00000012048.20	P38398	BRCA1; RNF53
IUUC-Hsa-046161	ENSG00000112343.10	O00635	TRIM38; RNF15; RORET
IUUC-Hsa-046307	ENSG00000164751.14	P28328	PEX2; PAF1; PMP3; PMP35; PXMP3; RNF72
IUUC-Hsa-046869	ENSG00000007944.14	Q8WY64	MYLIP; BZF1; IDOL; BM-023; PP5242
IUUC-Hsa-046357	ENSG00000196470.11	Q8IUQ4	SIAH1; HUMSIAH
IUUC-Hsa-046345	ENSG00000204977.9	O60858	TRIM13; LEU5; RFP2; RNF77
IUUC-Hsa-046707	ENSG00000146833.15	Q9C037	TRIM4; RNF87
IUUC-Hsa-045704	ENSG00000187147.17	Q5VTB9	RNF220; C1orf164
IUUC-Hsa-046123	ENSG00000258588.3	Q9BYJ4	TRIM6-TRIM34; TRIM34; IFP1; RNF21
IUUC-Hsa-046849	ENSG00000122257.18	Q7Z6E9	RBBP6; P2PR; PACT; RBQ1; My038
IUUC-Hsa-046548	ENSG00000127870.16	Q9Y252	RNF6; SPG2
IUUC-Hsa-046402	ENSG00000181852.17	Q9H4P4	RNF41; FLRF; NRDP1; SBBI03
IUUC-Hsa-046346	ENSG00000187566.4	Q6VVB1	NHLRC1; EPM2B
IUUC-Hsa-046802	ENSG00000188050.2	Q8WVZ7	RNF133
IUUC-Hsa-046365	ENSG00000109654.14	Q9C040	TRIM2; KIAA0517; RNF86
IUUC-Hsa-046738	ENSG00000180628.14	Q86SE9	PCGF5; RNF159
IUUC-Hsa-046894	ENSG00000186187.11	Q8ND25	ZNRF1; NIN283
IUUC-Hsa-046475	ENSG00000163462.17	Q7Z4K8	TRIM46; TRIFIC
IUUC-Hsa-046661	ENSG00000108175.16	Q9ULJ6	ZMIZ1; KIAA1224; RAI17; ZIMP10
IUUC-Hsa-046039	ENSG00000146755.10	Q86XT4	TRIM50; TRIM50A
IUUC-Hsa-045776	ENSG00000131263.12	Q9NVW2	RLIM; RNF12
IUUC-Hsa-047015	ENSG00000183654.8	A6NNE9	2022-03-11
IUUC-Hsa-046651	ENSG00000183763.8	Q9BWF2	TRAIP; RNF206; TRIP
IUUC-Hsa-046550	ENSG00000181481.13	Q8IUD6	RNF135; L13
IUUC-Hsa-046786	ENSG00000164068.15	Q5XPI4	RNF123; KPC1; FP1477
IUUC-Hsa-046117	ENSG00000131653.12	Q6Q0C0	TRAF7; RFWD1; RNF119
IUUC-Hsa-045707	ENSG00000138942.15	Q96GF1	RNF185
IUUC-Hsa-046729	ENSG00000022840.15	Q8N5U6	RNF10; KIAA0262; RIE2
IUUC-Hsa-045732	ENSG00000103549.21	O75150	RNF40; BRE1B; KIAA0661
IUUC-Hsa-045737	ENSG00000163743.13	Q96PM5	RCHY1; ARNIP; CHIMP; PIRH2; RNF199; ZNF363
IUUC-Hsa-045716	ENSG00000091073.19	Q86UW9	DTX2; KIAA1528; RNF58
IUUC-Hsa-046232	ENSG00000175809.5	Q8N7E2	ZNF645
IUUC-Hsa-046865	ENSG00000148356.13	Q6UWE0	LRSAM1; TAL; UNQ6496/PRO21356
IUUC-Hsa-046291	ENSG00000180233.10	Q8NHG8	ZNRF2; RNF202
IUUC-Hsa-046533	ENSG00000177238.13	Q6ZMU5	TRIM72; MG53
IUUC-Hsa-046763	ENSG00000174516.14	Q8N2H9	PELI3
IUUC-Hsa-046424	ENSG00000163961.4	Q8IYW5	RNF168
IUUC-Hsa-045828	ENSG00000121060.15	Q14258	TRIM25; EFP; RNF147; ZNF147
IUUC-Hsa-046666	ENSG00000080802.18	O95628	CNOT4; NOT4
IUUC-Hsa-045798	ENSG00000092871.16	Q8WZ73	RFFL; RNF189; RNF34L
IUUC-Hsa-046509	ENSG00000146063.18	Q8WV44	TRIM41; RINCK
IUUC-Hsa-046212	ENSG00000063978.15	P78317	RNF4; SNURF; RES4-26
IUUC-Hsa-046179	ENSG00000181788.3	O43255	SIAH2
IUUC-Hsa-046649	ENSG00000158717.10	Q96A37	RNF166
IUUC-Hsa-046568	ENSG00000176641.10	Q8N8N0	RNF152
IUUC-Hsa-046013	ENSG00000173456.4	Q9BY78	RNF26
IUUC-Hsa-047030	ENSG00000006715.15	P49754	VPS41
IUUC-Hsa-045930	ENSG00000071794.15	Q14527	HLTF; HIP116A; RNF80; SMARCA3; SNF2L3; ZBU1
IUUC-Hsa-046940	ENSG00000174579.3	Q9HCI7	MSL2; KIAA1585; MSL2L1; RNF184
IUUC-Hsa-045690	ENSG00000213186.7	Q8IWR1	TRIM59; RNF104; TRIM57; TSBF1
IUUC-Hsa-046507	ENSG00000172985.10	Q8TEJ3	SH3RF3; POSH2; SH3MD4
IUUC-Hsa-046673	ENSG00000122515.14	Q8NF64	ZMIZ2; KIAA1886; ZIMP7; HRIHFB2007
IUUC-Hsa-046429	ENSG00000173926.5	Q86UD3	MARCH3; RNF173
IUUC-Hsa-045980	ENSG00000168894.9	Q9P0P0	RNF181; HSPC238
IUUC-Hsa-046238	ENSG00000169871.12	Q9BRZ2	TRIM56; RNF109
IUUC-Hsa-046778	ENSG00000168159.10	Q5TA31	RNF187
IUUC-Hsa-046395	ENSG00000189050.15	Q5M7Z0	RNFT1; PTD016
IUUC-Hsa-046042	ENSG00000104228.12	Q9UPQ4	TRIM35; HLS5; KIAA1098
IUUC-Hsa-045836	ENSG00000170881.4	Q8WU17	RNF139; TRC8
IUUC-Hsa-046158	ENSG00000171206.13	Q9BZR9	TRIM8; GERP; RNF27
IUUC-Hsa-046110	ENSG00000170604.4	Q8IU81	IRF2BP1
IUUC-Hsa-046031	ENSG00000167333.12	Q6AZZ1	TRIM68; GC109; RNF137; SS56
IUUC-Hsa-045964	ENSG00000166349.9	P15918	RAG1; RNF74
IUUC-Hsa-046503	ENSG00000100505.13	Q9C026	TRIM9; KIAA0282; RNF91
IUUC-Hsa-045921	ENSG00000163840.9	Q8TDB6	DTX3L; BBAP
IUUC-Hsa-045739	ENSG00000163481.7	Q96BH1	RNF25
IUUC-Hsa-046776	ENSG00000163012.3	Q8NEG5	ZSWIM2; ZZZ2
IUUC-Hsa-046723	ENSG00000070423.17	Q9BV68	RNF126
IUUC-Hsa-047025	ENSG00000116525.13	Q9BVG3	TRIM62
IUUC-Hsa-046272	ENSG00000159461.14	Q9UKV5	AMFR; RNF45
IUUC-Hsa-046916	ENSG00000132170.19	P37231	PPARG; NR1C3
IUUC-Hsa-046704	ENSG00000156831.7	Q96MF7	NSMCE2; C8orf36; MMS21
IUUC-Hsa-046130	ENSG00000155428.12	Q86UV6	TRIM74; TRIM50C
IUUC-Hsa-046315	ENSG00000154447.14	Q7Z6J0	SH3RF1; KIAA1494; POSH; RNF142; SH3MD2
IUUC-Hsa-046332	ENSG00000154370.14	Q96F44	TRIM11; RNF92
IUUC-Hsa-046810	ENSG00000152503.9	Q9NQ86	TRIM36; RBCC728; RNF98
IUUC-Hsa-046275	ENSG00000145495.14	O60337	MARCH6; KIAA0597; RNF176; TEB4
IUUC-Hsa-045901	ENSG00000114125.13	Q9UBF6	RNF7; RBX2; ROC2; SAG
IUUC-Hsa-046918	ENSG00000144583.4	Q9P2E8	MARCH4; KIAA1399; RNF174
IUUC-Hsa-046700	ENSG00000144015.4	Q96BQ3	TRIM43
IUUC-Hsa-045735	ENSG00000142273.10	Q9ULV8	CBLC; CBL3; RNF57
IUUC-Hsa-046113	ENSG00000141569.10	Q6PJ69	TRIM65
IUUC-Hsa-045861	ENSG00000140464.19	P29590	PML; MYL; PP8675; RNF71; TRIM19
IUUC-Hsa-045838	ENSG00000139946.9	Q9HAT8	PELI2
IUUC-Hsa-046222	ENSG00000139797.7	Q8IZP6	RNF113B; RNF161; ZNF183L1
IUUC-Hsa-046250	ENSG00000139266.5	Q86YJ5	MARCH9; RNF179
IUUC-Hsa-047009	ENSG00000110315.6	Q8WVD5	RNF141; ZNF230
IUUC-Hsa-045957	ENSG00000070950.9	Q9NS91	RAD18; RNF73
IUUC-Hsa-046597	ENSG00000090432.6	Q969V5	MUL1; C1orf166; GIDE; MAPL; MULAN; RNF218
IUUC-Hsa-046306	ENSG00000114423.18	Q13191	CBLB; RNF56; Nbla00127
IUUC-Hsa-046177	ENSG00000110395.6	P22681	CBL; CBL2; RNF55
IUUC-Hsa-046470	ENSG00000072201.13	Q8TBB1	LNX1; LNX; PDZRN2; UNQ574/PRO1136
IUUC-Hsa-046677	ENSG00000121440.14	Q9UPQ7	PDZRN3; KIAA1095; LNX3; SEMCAP3
IUUC-Hsa-046144	ENSG00000023445.13	Q13489	BIRC3; API2; MIHC; RNF49
IUUC-Hsa-045784	ENSG00000105229.6	Q8N2W9	PIAS4; PIASG
IUUC-Hsa-045969	ENSG00000080561.13	Q9UJV3	MID2; FXY2; RNF60; TRIM1
IUUC-Hsa-046364	ENSG00000134758.13	Q8WVD3	RNF138; NARF; HSD-4; HSD4
IUUC-Hsa-046439	ENSG00000101752.11	Q86YT6	MIB1; DIP1; KIAA1323; ZZANK2
IUUC-Hsa-046702	ENSG00000082512.14	O00463	TRAF5; RNF84
IUUC-Hsa-045876	ENSG00000020426.10	P51948	MNAT1; CAP35; MAT1; RNF66
IUUC-Hsa-045826	ENSG00000138376.10	Q99728	BARD1
IUUC-Hsa-046534	ENSG00000137384.12	Q9C019	TRIM15; RNF93; ZNF178; ZNFB7
IUUC-Hsa-046118	ENSG00000137075.17	Q9H0F5	RNF38
IUUC-Hsa-046376	ENSG00000135679.22	Q00987	MDM2
IUUC-Hsa-046570	ENSG00000135144.7	Q86Y01	DTX1
IUUC-Hsa-046580	ENSG00000134253.9	Q9H8W5	TRIM45; RNF99
IUUC-Hsa-047006	ENSG00000133874.1	Q9H9V4	RNF122
IUUC-Hsa-046589	ENSG00000133606.10	Q9UHC7	MKRN1; RNF61
IUUC-Hsa-046745	ENSG00000133135.13	Q8TEB7	RNF128
IUUC-Hsa-046469	ENSG00000132481.6	Q96LD4	TRIM47; GOA; RNF100
IUUC-Hsa-046583	ENSG00000132109.9	P19474	TRIM21; RNF81; RO52; SSA1
IUUC-Hsa-046146	ENSG00000033800.13	O75925	PIAS1; DDXBP1
IUUC-Hsa-046952	ENSG00000127191.17	Q12933	TRAF2; TRAP3
IUUC-Hsa-046280	ENSG00000124226.10	Q9Y508	RNF114; ZNF228; ZNF313
IUUC-Hsa-046313	ENSG00000123091.4	Q9Y3C5	RNF11; CGI-123
IUUC-Hsa-045756	ENSG00000239305.6	O00237	RNF103; ZFP103
IUUC-Hsa-046788	ENSG00000115392.11	Q9NW38	FANCL; PHF9
IUUC-Hsa-046271	ENSG00000115289.13	Q9BSM1	PCGF1; NSPC1; RNF68
IUUC-Hsa-045801	ENSG00000113595.14	P36406	TRIM23; ARD1; ARFD1; RNF46
IUUC-Hsa-045769	ENSG00000110330.8	Q13490	BIRC2; API1; MIHB; RNF48
IUUC-Hsa-045998	ENSG00000110042.7	Q9Y2E6	DTX4; KIAA0937; RNF155
IUUC-Hsa-046481	ENSG00000108733.9	O00623	PEX12; PAF3
IUUC-Hsa-045802	ENSG00000105428.5	Q8WWF5	ZNRF4; RNF204
IUUC-Hsa-046635	ENSG00000104142.10	Q9P253	VPS18; KIAA1475
IUUC-Hsa-046518	ENSG00000101695.8	Q96EQ8	RNF125
IUUC-Hsa-045766	ENSG00000185019.16	O94941	UBOX5; KIAA0860; RNF37; UBCE7IP5; UIP5
IUUC-Hsa-046413	ENSG00000101197.12	Q96CA5	BIRC7; KIAP; LIVIN; MLIAP; RNF50; UNQ5800/PRO19607/PRO21344
IUUC-Hsa-046279	ENSG00000100387.8	P62877	RBX1; RNF75; ROC1
IUUC-Hsa-046914	ENSG00000081087.14	Q86WC4	OSTM1; GL; HSPC019; UNQ6098/PRO21201
IUUC-Hsa-045673	ENSG00000278211.4	A0A0G2JPI4
IUUC-Hsa-046579	ENSG00000183718.5	Q96A61	TRIM52; RNF102
IUUC-Hsa-046242	ENSG00000269855.2	M0QZC1	RNF225
IUUC-Hsa-045796	ENSG00000221926.11	O95361	TRIM16; EBBP
IUUC-Hsa-046166	ENSG00000185880.12	Q86WT6	TRIM69; RNF36; HSD-34; HSD34
IUUC-Hsa-045770	ENSG00000226437.9	A0A140TA46	TRIM39
IUUC-Hsa-045987	ENSG00000232839.9	A0A0G2JKY0	TRIM39
IUUC-Hsa-045787	ENSG00000145860.11	Q96MT1-5	RNF145
IUUC-Hsa-046218	ENSG00000176979.12	Q495X7	TRIM60; RNF129; RNF33
IUUC-Hsa-046001	ENSG00000183474.15	Q6P1K8	GTF2H2C; GTF2H2C_2; GTF2H2D
IUUC-Hsa-046264	ENSG00000248710.1	H3BRJ5	RP11-432B6.3
IUUC-Hsa-046386	ENSG00000235022.8	Q9H2S5	RNF39; HZFW
IUUC-Hsa-046727	ENSG00000226402.8
IUUC-Hsa-046205	ENSG00000237330.2	E7ERA6	RNF223
IUUC-Hsa-046540	ENSG00000163121.9	Q96EH8	NEURL3; LINCR
IUUC-Hsa-046223	ENSG00000237733.8	A0A140T8Y9	RNF39
IUUC-Hsa-046260	ENSG00000229346.8	Q9UDY6	TRIM10; RFB30; RNF9
IUUC-Hsa-046241	ENSG00000251258.1	Q6ZWI9	RFPL4B; RNF211
IUUC-Hsa-046724	ENSG00000214078.12	F2Z2V0	CPNE1
IUUC-Hsa-046561	ENSG00000235631.1	Q8N7C7	RNF148
IUUC-Hsa-045892	ENSG00000233573.9
IUUC-Hsa-045667	ENSG00000178222.12	Q495C1	RNF212
IUUC-Hsa-045662	ENSG00000227458.8	A0A0G2JIV5	TRIM40
IUUC-Hsa-046266	ENSG00000235905.8	A0A0G2JJP1	TRIM15
IUUC-Hsa-046211	ENSG00000236399.7	A0A0G2JMU7	TRIM40
IUUC-Hsa-046301	ENSG00000230467.8	A0A140T901	RNF39
IUUC-Hsa-046515	ENSG00000150244.11	Q8IWZ4	TRIM48; RNF101
IUUC-Hsa-045890	ENSG00000215277.8	A8MTL3	RNF212B; C14orf164
IUUC-Hsa-046317	ENSG00000189051.5	A6NCQ9	RNF222
IUUC-Hsa-046592	ENSG00000154359.12	Q17RB8	LONRF1; RNF191
IUUC-Hsa-046451	ENSG00000159579.13	Q96DX4	RSPRY1; KIAA1972; UNQ328/PRO444
IUUC-Hsa-045858	ENSG00000206500.9	Q9H2S5-2	RNF39; HZFW
IUUC-Hsa-046834	ENSG00000099999.14	Q9Y6U7	RNF215
IUUC-Hsa-046993	ENSG00000204610.12	Q9C019-2	TRIM15; RNF93; ZNF178; ZNFB7
IUUC-Hsa-045695	ENSG00000175556.16	Q496Y0	LONRF3; RNF127
IUUC-Hsa-046978	ENSG00000162722.8	Q8NG06	TRIM58
IUUC-Hsa-045761	ENSG00000156463.17	Q8TEC5	SH3RF2; PPP1R39; RNF158
IUUC-Hsa-046467	ENSG00000137397.18
IUUC-Hsa-046067	ENSG00000145428.14	Q8N4F7	RNF175
IUUC-Hsa-046915	ENSG00000184108.7	Q8N9V2	TRIML1; RNF209
IUUC-Hsa-046098	ENSG00000183439.7	Q5EBN2	TRIM61; RNF35
IUUC-Hsa-046642	ENSG00000153207.14	Q8WYP5-3	AHCTF1; ELYS; TMBS62; MSTP108
IUUC-Hsa-045999	ENSG00000105982.16	Q9H0A6	RNF32; FKSG33; HSD15
IUUC-Hsa-046337	ENSG00000147573.16	Q9BYV6	TRIM55; MURF2; RNF29
IUUC-Hsa-046982	ENSG00000163820.14	Q9BQS8	FYCO1; ZFYVE7
IUUC-Hsa-046191	ENSG00000163162.8	Q8NC42	RNF149; DNAPTP2
IUUC-Hsa-046064	ENSG00000154493.17	Q96M02	C10orf90; FATS
IUUC-Hsa-046828	ENSG00000153561.12	Q9H871	RMND5A
IUUC-Hsa-046830	ENSG00000146083.11	Q7L0R7	RNF44; KIAA1100
IUUC-Hsa-046478	ENSG00000146054.17	Q9C029	TRIM7; GNIP; RNF90
IUUC-Hsa-046864	ENSG00000141622.13	Q6ZSG1	RNF165
IUUC-Hsa-047019	ENSG00000141576.14	Q96PX1	RNF157; KIAA1917
IUUC-Hsa-046200	ENSG00000139218.17	F8W6K1	SCAF11
IUUC-Hsa-046252	ENSG00000076604.14	Q9BUZ4	TRAF4; CART1; MLN62; RNF83
IUUC-Hsa-046314	ENSG00000135119.14	Q96EX2	RNFT2; TMEM118
IUUC-Hsa-046195	ENSG00000142546.13	Q9Y314	NOSIP; CGI-25
IUUC-Hsa-046880	ENSG00000130939.18	O95155	UBE4B; HDNB1; KIAA0684; UFD2
IUUC-Hsa-046939	ENSG00000056972.18	O43734	TRAF3IP2; C6orf2; C6orf4; C6orf5; C6orf6
IUUC-Hsa-045709	ENSG00000100023.18	Q13356	PPIL2
IUUC-Hsa-046176	ENSG00000110344.9	Q14139	UBE4A; KIAA0126
IUUC-Hsa-046036	ENSG00000110107.8	Q9UMS4	PRPF19; NMP200; PRP19; SNEV
IUUC-Hsa-046872	ENSG00000103266.10	Q9UNE7	STUB1; CHIP; PP1131
IUUC-Hsa-046097	ENSG00000179580.9	Q2KHN1	RNF151
IUUC-Hsa-046092	ENSG00000169744.12	G5E9Y7	LDB2; hCG_1811661
IUUC-Hsa-046328	ENSG00000165966.14	Q6ZMN7	PDZRN4; LNX4; SEMCAP3L
IUUC-Hsa-046630	ENSG00000170500.12	Q1L5Z9	LONRF2; RNF192
IUUC-Hsa-045910	ENSG00000196151.10	Q8N9V3	WDSUB1; WDSAM1
IUUC-Hsa-046644	ENSG00000169126.15	Q5T2S8	ARMC4
IUUC-Hsa-045682	ENSG00000004897.11	P30260	CDC27; ANAPC3; D0S1430E; D17S978E
IUUC-Hsa-046617	ENSG00000129055.12	Q9BS18	ANAPC13
IUUC-Hsa-046971	ENSG00000164162.12	Q9UM13	ANAPC10; APC10
IUUC-Hsa-046926	ENSG00000196510.12	Q9UJX3	ANAPC7; APC7
IUUC-Hsa-045713	ENSG00000094880.10	Q9UJX2	CDC23; ANAPC8
IUUC-Hsa-046899	ENSG00000176386.8	Q8NHZ8	CDC26; ANAPC12; C9orf17
IUUC-Hsa-045774	ENSG00000153107.11	Q9H1A4	ANAPC1; TSG24
IUUC-Hsa-045663	ENSG00000176248.8	Q9UJX6	ANAPC2; APC2; KIAA1406
IUUC-Hsa-046958	ENSG00000053900.10	Q9UJX5	ANAPC4; APC4
IUUC-Hsa-047014	ENSG00000089053.12	Q9UJX4	ANAPC5; APC5
IUUC-Hsa-046186	ENSG00000130177.14	Q13042	CDC16; ANAPC6
IUUC-Hsa-046151	ENSG00000114850.6	C9JA28	SSR3
IUUC-Hsa-046695	ENSG00000105325.13	Q9UM11	FZR1; CDH1; FYR; FZR; KIAA1242
IUUC-Hsa-046305	ENSG00000117399.13	Q12834	CDC20
IUUC-Hsa-046018	ENSG00000261609.4	Q9H2C0	GAN; GAN1; KLHL16
IUUC-Hsa-046262	ENSG00000183826.16	Q96Q07	BTBD9; KIAA1880
IUUC-Hsa-046394	ENSG00000234438.3	C9JR72	KBTBD13
IUUC-Hsa-045835	ENSG00000121067.17	O43791	SPOP
IUUC-Hsa-046283	ENSG00000087448.9	Q9P2K6	KLHL42; KIAA1340; KLHDC5
IUUC-Hsa-046502	ENSG00000120696.8	Q8WVZ9	KBTBD7
IUUC-Hsa-047023	ENSG00000136144.11	Q8NDN9	RCBTB1; CLLD7; E4.5
IUUC-Hsa-045834	ENSG00000162413.16	Q9UJP4	KLHL21; KIAA0469
IUUC-Hsa-046742	ENSG00000117153.15	Q53G59	KLHL12; C3IP1
IUUC-Hsa-046683	ENSG00000198642.6	Q9P2J3	KLHL9; KIAA1354
IUUC-Hsa-047034	ENSG00000122550.17	Q8IXQ5	KLHL7
IUUC-Hsa-046621	ENSG00000187961.13	Q6TDP4	KLHL17
IUUC-Hsa-045984	ENSG00000099910.16	Q53GT1	KLHL22
IUUC-Hsa-046817	ENSG00000178502.5	Q9NVR0	KLHL11
IUUC-Hsa-046717	ENSG00000146021.14	Q9UH77	KLHL3; KIAA1129
IUUC-Hsa-047022	ENSG00000161594.6	Q6JEL2	KLHL10
IUUC-Hsa-046235	ENSG00000157119.11	Q2TBA0	KLHL40; KBTBD5; SRYP
IUUC-Hsa-046620	ENSG00000239474.6	O60662	KLHL41; KBTBD10; KRP1
IUUC-Hsa-046025	ENSG00000145332.13	Q9P2G9	KLHL8; KIAA1378
IUUC-Hsa-046694	ENSG00000003096.13	Q9P2N7	KLHL13; BKLHD2; KIAA1309
IUUC-Hsa-046265	ENSG00000109466.13	O95198	KLHL2
IUUC-Hsa-046641	ENSG00000076321.10	Q9Y2M5	KLHL20; KLEIP
IUUC-Hsa-046255	ENSG00000079999.13	Q14145	KEAP1; INRF2; KIAA0132; KLHL19
IUUC-Hsa-045757	ENSG00000197429.10	Q9Y573	IPP; KLHL27
IUUC-Hsa-047037	ENSG00000109790.16	Q96PQ7-2	KLHL5
IUUC-Hsa-046387	ENSG00000165572.7	Q86V97	KBTBD6
IUUC-Hsa-045726	ENSG00000150361.11	Q9NR64	KLHL1; KIAA1490
IUUC-Hsa-046486	ENSG00000102271.13	Q9C0H6-2	KLHL4; KIAA1687
IUUC-Hsa-046199	ENSG00000179454.13	J3KNY7	KLHL28; BTBD5; hCG_20873
IUUC-Hsa-046120	ENSG00000172578.11	Q8WZ60	KLHL6
IUUC-Hsa-046494	ENSG00000183655.12	Q9H0H3	KLHL25; ENC2
IUUC-Hsa-045672	ENSG00000175946.8	Q2WGJ6	KLHL38; C8orfK36
IUUC-Hsa-046816	ENSG00000170852.10	Q8IY47	KBTBD2; BKLHD1; KIAA1489; CGI-73
IUUC-Hsa-046983	ENSG00000171617.13	O14682	ENC1; KLHL37; NRPB; PIG10
IUUC-Hsa-045729	ENSG00000144228.8	Q6IQ16	SPOPL
IUUC-Hsa-046231	ENSG00000213160.9	Q8NBE8	KLHL23
IUUC-Hsa-046510	ENSG00000114796.15	Q6TFL4	KLHL24; DRE1
IUUC-Hsa-046437	ENSG00000114648.11	O94889	KLHL18; KIAA0795; OK/SW-cl.74
IUUC-Hsa-046792	ENSG00000008853.16	Q9BYZ6	RHOBTB2; DBC2; KIAA0717
IUUC-Hsa-045944	ENSG00000168301.12	Q8NC69	KCTD6
IUUC-Hsa-046587	ENSG00000164292.12	O94955	RHOBTB3; KIAA0878
IUUC-Hsa-046837	ENSG00000179456.10	Q99592	ZBTB18; RP58; TAZ1; ZNF238
IUUC-Hsa-045996	ENSG00000188997.7	Q4G0X4	KCTD21
IUUC-Hsa-046839	ENSG00000072422.16	O94844	RHOBTB1; KIAA0740
IUUC-Hsa-046116	ENSG00000213859.4	Q693B1	KCTD11; C17orf36; REN
IUUC-Hsa-045986	ENSG00000174943.9	Q8WZ19	KCTD13; BACURD1; PDIP1; POLDIP1; FKSG86; PP6832
IUUC-Hsa-045899	ENSG00000167977.8	Q9NXV2	KCTD5
IUUC-Hsa-047035	ENSG00000188827.10	Q8IY92	SLX4; BTBD12; KIAA1784; KIAA1987
IUUC-Hsa-046420	ENSG00000161940.10	Q8N143	BCL6B; BAZF; ZNF62
IUUC-Hsa-046990	ENSG00000160877.5	Q96RE7	NACC1; BTBD14B; NAC1
IUUC-Hsa-045733	ENSG00000114626.17	Q969K4	ABTB1; BPOZ; PP2259
IUUC-Hsa-046091	ENSG00000109079.9	Q13829	TNFAIP1; BACURD2; EDP1
IUUC-Hsa-045744	ENSG00000185271.7	A0A1B0GUB7	KLHL33
IUUC-Hsa-045696	ENSG00000189195.10	A0A1B0GUL6	BTBD8
IUUC-Hsa-046756	ENSG00000283068.1	Q9P2D0	IBTK; BTKI; KIAA1417
IUUC-Hsa-046103	ENSG00000277222.4	Q9P203	BTBD7; KIAA1525
IUUC-Hsa-046697	ENSG00000273274.1	Q8NAP8	ZBTB8B
IUUC-Hsa-045758	ENSG00000089775.11	P24278	ZBTB25; C14orf51; KUP; ZNF46
IUUC-Hsa-046392	ENSG00000135686.12	Q8N4N3	KLHL36; C16orf44
IUUC-Hsa-046421	ENSG00000179627.9	B2RXF5	ZBTB42
IUUC-Hsa-046418	ENSG00000126804.13	Q9Y2K1	ZBTB1; KIAA0997
IUUC-Hsa-046044	ENSG00000149243.15	Q6PF15	KLHL35
IUUC-Hsa-045829	ENSG00000184828.9	A1YPR0	ZBTB7C; APM1; ZBTB36; ZNF857C
IUUC-Hsa-046190	ENSG00000123444.13	A0A075B6T4	KBTBD4
IUUC-Hsa-046213	ENSG00000196323.11	H0YEM9	ZBTB44
IUUC-Hsa-045856	ENSG00000182359.14	Q8NAB2	KBTBD3; BKLHD3
IUUC-Hsa-046132	ENSG00000177311.11	Q8NAP3	ZBTB38
IUUC-Hsa-046829	ENSG00000172262.11	P52739	ZNF131
IUUC-Hsa-046149	ENSG00000119771.14	Q96CT2	KLHL29; KBTBD9; KIAA1921
IUUC-Hsa-047018	ENSG00000254553.1	Q8NAP8-2	RP1-27O5.3; ZBTB8B
IUUC-Hsa-046472	ENSG00000181722.16	Q9HC78	ZBTB20; DPZF; ZNF288
IUUC-Hsa-045855	ENSG00000222009.8	C9JJ37	BTBD19
IUUC-Hsa-046814	ENSG00000233436.7	B2RXH4	BTBD18
IUUC-Hsa-045764	ENSG00000166016.5	Q8N961	ABTB2
IUUC-Hsa-046808	ENSG00000236104.2	O15209	ZBTB22; BING1; ZBTB22A; ZNF297
IUUC-Hsa-045789	ENSG00000136161.12	B4DWG0	RCBTB2
IUUC-Hsa-046458	ENSG00000205189.11	Q96DT7	ZBTB10; RINZF; RINZFC
IUUC-Hsa-046812	ENSG00000160685.13	O15156-2	ZBTB7B; ZBTB15; ZFP67; ZNF857B
IUUC-Hsa-045922	ENSG00000163376.11	Q8NFY9	KBTBD8; KIAA1842; TAKRP
IUUC-Hsa-045736	ENSG00000168427.8	Q0D2K2	KLHL30
IUUC-Hsa-046397	ENSG00000169635.9	Q96JB3	HIC2; HRG22; KIAA1020; ZBTB30
IUUC-Hsa-046095	ENSG00000124743.5	Q9H511	KLHL31; BKLHD6; KBTBD1; KLHL
IUUC-Hsa-046648	ENSG00000113916.17	P41182	BCL6; BCL5; LAZ3; ZBTB27; ZNF51
IUUC-Hsa-045970	ENSG00000132640.14	Q9Y2F9	BTBD3; KIAA0952
IUUC-Hsa-045929	ENSG00000187715.13	Q3ZCT8	KBTBD12; KLHDC6
IUUC-Hsa-046274	ENSG00000100379.17	Q8N5Z5	KCTD17
IUUC-Hsa-047024	ENSG00000213588.5	Q96C00	ZBTB9
IUUC-Hsa-046448	ENSG00000185670.7	Q9H5J0	ZBTB3
IUUC-Hsa-046005	ENSG00000184887.13	Q96KE9	BTBD6; BDPL
IUUC-Hsa-046542	ENSG00000206280.7	A2AB93	ZBTB22
IUUC-Hsa-045806	ENSG00000174282.11	Q9P1Z0	ZBTB4; KIAA1538
IUUC-Hsa-045932	ENSG00000185915.5	Q8N239	KLHL34
IUUC-Hsa-046618	ENSG00000204859.12	P10074	ZBTB48; HKR3; TZAP; ZNF855
IUUC-Hsa-046073	ENSG00000116809.11	Q13105-2	ZBTB17; MIZ1; ZNF151; ZNF60
IUUC-Hsa-046841	ENSG00000184677.16	Q9NUA8	ZBTB40; KIAA0478
IUUC-Hsa-046109	ENSG00000186130.4	Q15916	ZBTB6; ZID; ZNF482
IUUC-Hsa-046094	ENSG00000160062.14	Q96BR9	ZBTB8A; BOZF1
IUUC-Hsa-045748	ENSG00000169155.9	O43298	ZBTB43; KIAA0414; ZBTB22B; ZNF297B
IUUC-Hsa-045955	ENSG00000148411.7	Q96BF6	NACC2; BTBD14A; NAC2; RBB
IUUC-Hsa-045799	ENSG00000186231.16	Q96NJ5	KLHL32; BKLHD5; KIAA1900
IUUC-Hsa-046102	ENSG00000185278.15	Q5TC79	ZBTB37
IUUC-Hsa-045753	ENSG00000116679.15	Q9Y6Y0	IVNS1ABP; ARA3; FLARA3; KIAA0850; NS1; NS1BP; HSPC068
IUUC-Hsa-046070	ENSG00000177888.7	Q5SVQ8	ZBTB41; FRBZ1
IUUC-Hsa-046282	ENSG00000197705.9	Q9P2G3	KLHL14; KIAA1384
IUUC-Hsa-046032	ENSG00000198081.10	O43829	ZBTB14; ZFP161; ZNF478
IUUC-Hsa-046645	ENSG00000119574.12	Q96K62	ZBTB45; ZNF499
IUUC-Hsa-045942	ENSG00000085274.15	Q9NPC7	MYNN; OSZF; ZBTB31; SBBIZ1
IUUC-Hsa-046234	ENSG00000125812.15	Q9H116	GZF1; ZBTB23; ZNF336
IUUC-Hsa-045928	ENSG00000168826.15	Q6ZSB9	ZBTB49; ZNF509
IUUC-Hsa-046824	ENSG00000109906.13	Q05516	ZBTB16; PLZF; ZNF145
IUUC-Hsa-046433	ENSG00000185972.5	Q13939	CCIN
IUUC-Hsa-045874	ENSG00000174010.9	Q96M94	KLHL15; KIAA1677
IUUC-Hsa-045883	ENSG00000177485.6	Q86T24	ZBTB33; KAISO; ZNF348
IUUC-Hsa-046517	ENSG00000181472.4	Q8N680	ZBTB2; KIAA1483; ZNF437
IUUC-Hsa-046769	ENSG00000177374.12	Q14526	HIC1; ZBTB29
IUUC-Hsa-047004	ENSG00000180901.10	Q14681	KCTD2; KIAA0176
IUUC-Hsa-046303	ENSG00000178951.8	O95365	ZBTB7A; FBI1; LRF; ZBTB7; ZNF857A
IUUC-Hsa-046663	ENSG00000177125.5	A0A0C4DFQ2	ZBTB34
IUUC-Hsa-046480	ENSG00000066422.4	O95625	ZBTB11
IUUC-Hsa-046569	ENSG00000173276.13	Q9ULJ3	ZBTB21; KIAA1227; ZNF295
IUUC-Hsa-046027	ENSG00000168795.4	O15062	ZBTB5; KIAA0354
IUUC-Hsa-045859	ENSG00000167487.11	Q53HC5	KLHL26
IUUC-Hsa-045691	ENSG00000166860.2	O15060	ZBTB39; KIAA0352
IUUC-Hsa-045915	ENSG00000160410.14	Q8TBC3	SHKBP1; SB1; PP203
IUUC-Hsa-046202	ENSG00000156273.15	O14867	BACH1
IUUC-Hsa-046584	ENSG00000151136.14	A6QL63	BTBD11
IUUC-Hsa-045831	ENSG00000100105.17	Q9HBE1	PATZ1; PATZ; RIAZ; ZBTB19; ZNF278; ZSG
IUUC-Hsa-046417	ENSG00000064726.9	Q9H0C5	BTBD1; C15orf1; NS5ATP8
IUUC-Hsa-046075	ENSG00000136636.12	Q9Y597	KCTD3
IUUC-Hsa-045852	ENSG00000112182.14	Q9BYV9	BACH2
IUUC-Hsa-046206	ENSG00000133243.8	Q9BX70	BTBD2
IUUC-Hsa-046360	ENSG00000130584.10	Q86UZ6	ZBTB46; BTBD4; ZNF340
IUUC-Hsa-045935	ENSG00000114853.13	Q9UFB7	ZBTB47; KIAA1190; ZNF651
IUUC-Hsa-045793	ENSG00000112365.4	O43167	ZBTB24; KIAA0441; ZNF450
IUUC-Hsa-046604	ENSG00000110906.12	Q9H3F6	KCTD10; ULR061; MSTP028
IUUC-Hsa-046973	ENSG00000104756.15	Q7L273	KCTD9
IUUC-Hsa-045985	ENSG00000099949.18	Q8N653	LZTR1; TCFL2
IUUC-Hsa-046819	ENSG00000108094.14	Q13617	CUL2
IUUC-Hsa-046034	ENSG00000055130.15	Q13616	CUL1
IUUC-Hsa-046848	ENSG00000158290.16	Q13620	CUL4B; KIAA0695
IUUC-Hsa-045974	ENSG00000166266.13	Q93034	CUL5; VACM1
IUUC-Hsa-045679	ENSG00000139842.14	Q13619	CUL4A
IUUC-Hsa-046406	ENSG00000044090.8	Q14999	CUL7; KIAA0076
IUUC-Hsa-046000	ENSG00000036257.12	Q13618	CUL3; KIAA0617
IUUC-Hsa-046709	ENSG00000167986.13	Q16531	DDB1; XAP1
IUUC-Hsa-046632	ENSG00000281089.2	Q676U5	ATG16L1; APG16L; UNQ9393/PRO34307
IUUC-Hsa-046015	ENSG00000136485.14	P61962	DCAF7; HAN11; WDR68
IUUC-Hsa-045668	ENSG00000119402.16	Q9UKT8	FBXW2; FBW2; FWD2
IUUC-Hsa-046061	ENSG00000100897.17	Q8TEB1	DCAF11; WDR23; GL014; PRO2389
IUUC-Hsa-046549	ENSG00000140332.15	Q04726	TLE3; KIAA1547
IUUC-Hsa-045839	ENSG00000140395.8	Q9GZS3	WDR61
IUUC-Hsa-046377	ENSG00000258465.6	Q5TAQ9	RP11-574F21.3; DCAF8; H326; WDR42A
IUUC-Hsa-046344	ENSG00000176871.8	Q9NYS7	WSB2
IUUC-Hsa-046809	ENSG00000204628.11	P63244	RACK1; GNB2L1; HLC7; PIG21
IUUC-Hsa-046528	ENSG00000144021.2	O76071	CIAO1; WDR39
IUUC-Hsa-045708	ENSG00000110497.14	Q9C0C7	AMBRA1; KIAA1736
IUUC-Hsa-046128	ENSG00000073536.17	Q9NVX2	NLE1; HUSSY-07
IUUC-Hsa-046488	ENSG00000177565.16	Q9BZK7	TBL1XR1; IRA1; TBLR1
IUUC-Hsa-046935	ENSG00000145041.15	Q9Y4B6	DCAF1; VPRBP; KIAA0800; RIP
IUUC-Hsa-046838	ENSG00000162923.14	Q9H7D7	WDR26; CDW2; MIP2; PRO0852
IUUC-Hsa-046975	ENSG00000136045.11	Q13610	PWP1
IUUC-Hsa-046807	ENSG00000137055.14	Q9Y263	PLAA; PLAP
IUUC-Hsa-046358	ENSG00000007168.12	P43034	PAFAH1B1; LIS1; MDCR; MDS; PAFAHA
IUUC-Hsa-046215	ENSG00000122692.8	Q2TAY7	SMU1
IUUC-Hsa-046221	ENSG00000171931.12	Q5XX13	FBXW10
IUUC-Hsa-045677	ENSG00000102054.17	Q16576	RBBP7; RBAP46
IUUC-Hsa-045698	ENSG00000140854.12	Q9BVA0	KATNB1
IUUC-Hsa-046127	ENSG00000122741.15	Q5QP82	DCAF10; WDR32
IUUC-Hsa-047011	ENSG00000196781.14	Q04724	TLE1
IUUC-Hsa-045683	ENSG00000162521.18	Q09028	RBBP4; RBAP48
IUUC-Hsa-045962	ENSG00000166167.17	Q9Y297	BTRC; BTRCP; FBW1A; FBXW1A
IUUC-Hsa-045971	ENSG00000148835.10	Q15542	TAF5; TAF2D
IUUC-Hsa-045862	ENSG00000143476.17	Q9NZJ0	DTL; CDT2; CDW1; DCAF2; L2DTL; RAMP
IUUC-Hsa-046020	ENSG00000198876.12	Q5T6F0	DCAF12; KIAA1892; TCC52; WDR40A
IUUC-Hsa-046290	ENSG00000196363.9	P61964	WDR5; BIG3
IUUC-Hsa-046746	ENSG00000119599.16	Q8WV16	DCAF4; WDR21; WDR21A
IUUC-Hsa-046752	ENSG00000139990.17	Q96JK2	DCAF5; BCRG2; KIAA1824; WDR22
IUUC-Hsa-045956	ENSG00000120253.13	Q8NFH3	NUP43
IUUC-Hsa-046350	ENSG00000185658.13	Q9NSI6	BRWD1; C21orf107; WDR9
IUUC-Hsa-046836	ENSG00000185798.7	Q7Z5U6	WDR53
IUUC-Hsa-046705	ENSG00000107829.13	P57775	FBXW4; FBW4; SHFM3
IUUC-Hsa-046956	ENSG00000196981.3	Q86VZ2	WDR5B
IUUC-Hsa-045701	ENSG00000159069.13	Q969U6	FBXW5; FBW5; PP3971
IUUC-Hsa-046622	ENSG00000142784.15	Q8N5D0	WDTC1; KIAA1037
IUUC-Hsa-047026	ENSG00000139323.13	Q8TC44	POC1B; WDR51B
IUUC-Hsa-045743	ENSG00000143164.15	Q58WW2	DCAF6; IQWD1; MSTP055
IUUC-Hsa-046240	ENSG00000174989.12	Q8N3Y1	FBXW8; FBW6; FBW8; FBX29; FBXO29; FBXW6
IUUC-Hsa-046432	ENSG00000172354.9	P62879	GNB2
IUUC-Hsa-045710	ENSG00000114742.13	Q8TAF3	WDR48; KIAA1449; UAF1
IUUC-Hsa-046843	ENSG00000164934.13	Q9NV06	DCAF13; WDSOF1; HSPC064
IUUC-Hsa-045866	ENSG00000164091.11	Q6UXN9	WDR82; TMEM113; WDR82A; UNQ9342/PRO34047
IUUC-Hsa-045898	ENSG00000109670.13	Q969H0	FBXW7; FBW7; FBX30; SEL10
IUUC-Hsa-046757	ENSG00000146247.13	Q8WWQ0	PHIP; WDR11
IUUC-Hsa-046139	ENSG00000072803.17	Q9UKB1	FBXW11; BTRCP2; FBW1B; FBXW1B; KIAA0696
IUUC-Hsa-046028	ENSG00000049167.13	Q13216	ERCC8; CKN1; CSA
IUUC-Hsa-045894	ENSG00000117222.13	Q15291	RBBP5; RBQ3
IUUC-Hsa-047021	ENSG00000092470.11	Q9H967	WDR76
IUUC-Hsa-045918	ENSG00000060688.12	Q96DI7	SNRNP40; PRP8BP; SFP38; WDR57
IUUC-Hsa-046505	ENSG00000074266.18	O75530	EED
IUUC-Hsa-046801	ENSG00000065717.14	Q04725	TLE2
IUUC-Hsa-046300	ENSG00000109046.14	Q9Y6I7	WSB1; SWIP1
IUUC-Hsa-046134	ENSG00000103091.14	Q6PJI9	WDR59; KIAA1923; FP977
IUUC-Hsa-046114	ENSG00000138442.9	Q9GZL7	WDR12
IUUC-Hsa-046354	ENSG00000134574.11	Q92466	DDB2
IUUC-Hsa-046021	ENSG00000105447.12	Q9BQ67	GRWD1; GRWD; KIAA1942; WDR28
IUUC-Hsa-045847	ENSG00000262246.5	P57737	CORO7
IUUC-Hsa-045841	ENSG00000101849.15	O60907	TBL1X; TBL1
IUUC-Hsa-045678	ENSG00000101138.11	Q05048	CSTF1
IUUC-Hsa-046327	ENSG00000275464.4	A0A0B4J2E5	CH507-9B2.5; LOC102724159
IUUC-Hsa-045904	ENSG00000122735.15	A0A087WWV9	DNAI1
IUUC-Hsa-046414	ENSG00000136918.7	A0A087X0D8	WDR38
IUUC-Hsa-045981	ENSG00000243710.7	A0A087WVY5	CFAP57
IUUC-Hsa-045722	ENSG00000175221.14	B9TWZ6	MED16
IUUC-Hsa-046835	ENSG00000132004.12	Q5XUX1-2	FBXW9; FBW9
IUUC-Hsa-046141	ENSG00000125746.15	O95834-3	EML2; EMAP2; EMAPL2
IUUC-Hsa-046335	ENSG00000065268.10	Q9BV38	WDR18
IUUC-Hsa-046087	ENSG00000171595.13	J3QRG2	DNAI2
IUUC-Hsa-046873	ENSG00000103426.12	P57737-3	CORO7-PAM16; CORO7
IUUC-Hsa-046319	ENSG00000261236.6	Q14137	BOP1; KIAA0124
IUUC-Hsa-046048	ENSG00000183751.14	Q12788	TBL3; SAZD
IUUC-Hsa-045750	ENSG00000103647.12	Q9UQ03	CORO2B; KIAA0925
IUUC-Hsa-046115	ENSG00000141076.17	H3BSH7	UTP4
IUUC-Hsa-046257	ENSG00000166415.14	H0YKE0	WDR72
IUUC-Hsa-046198	ENSG00000139350.11	Q8NHV4-3	NEDD1
IUUC-Hsa-046511	ENSG00000176473.13	Q64LD2	WDR25
IUUC-Hsa-045997	ENSG00000165521.15	Q05BV3-5	EML5
IUUC-Hsa-046787	ENSG00000188039.13	Q149M9	NWD1
IUUC-Hsa-046002	ENSG00000075188.8	Q8NFH4	NUP37
IUUC-Hsa-046771	ENSG00000120868.13	O14727	APAF1; KIAA0413
IUUC-Hsa-046289	ENSG00000161996.18	F8VUX9	WDR90
IUUC-Hsa-046552	ENSG00000175575.12	F5H0C4	PAAF1
IUUC-Hsa-046758	ENSG00000104093.13	Q8TDJ6-3	DMXL2; KIAA0856
IUUC-Hsa-045950	ENSG00000172869.14	F5H269	DMXL1
IUUC-Hsa-045907	ENSG00000149499.11	Q32P44-2	EML3
IUUC-Hsa-046615	ENSG00000133316.15	Q6RFH5	WDR74; NSA1
IUUC-Hsa-046779	ENSG00000101146.12	E9PQ57	RAE1
IUUC-Hsa-046572	ENSG00000105339.10	E9PF32	DENND3
IUUC-Hsa-046720	ENSG00000164338.9	H0Y8P4	UTP15
IUUC-Hsa-045675	ENSG00000134987.11	Q8NI36	WDR36
IUUC-Hsa-046023	ENSG00000138674.16	D6REX3	SEC31A
IUUC-Hsa-045792	ENSG00000071127.16	O75083	WDR1
IUUC-Hsa-046037	ENSG00000171566.11	O43660	PLRG1
IUUC-Hsa-046859	ENSG00000187260.15	Q86TI4-4	WDR86
IUUC-Hsa-046233	ENSG00000132716.18	V9GY54	DCAF8
IUUC-Hsa-046352	ENSG00000137802.13	O60336	MAPKBP1; JNKBP1; KIAA0596
IUUC-Hsa-046367	ENSG00000251537.4	H0Y626	RP11-385D13.1
IUUC-Hsa-045992	ENSG00000175470.18	Q66LE6	PPP2R2D; KIAA1541
IUUC-Hsa-045952	ENSG00000189186.10	P0C7V8	DCAF8L2; WDR42C
IUUC-Hsa-046607	ENSG00000160796.16	Q6ZNJ1	NBEAL2; KIAA0540; UNQ253/PRO290
IUUC-Hsa-046316	ENSG00000144426.18	Q6ZS30	NBEAL1; ALS2CR16; ALS2CR17
IUUC-Hsa-046312	ENSG00000184465.15	A2RRH5-4	WDR27
IUUC-Hsa-046164	ENSG00000171804.10	E7ESW6	WDR87
IUUC-Hsa-046749	ENSG00000127837.9	C9JEH3	AAMP; hCG_16292
IUUC-Hsa-046096	ENSG00000134759.13	Q6IA86-6	ELP2; STATIP1
IUUC-Hsa-046477	ENSG00000226372.3	A6NGE4	DCAF8L1; WDR42B
IUUC-Hsa-046795	ENSG00000141499.16	Q9BUR4	WRAP53; TCAB1; WDR79
IUUC-Hsa-046714	ENSG00000035681.7	Q92636-2	NSMAF; FAN
IUUC-Hsa-046440	ENSG00000140153.17	A0A088AWN2	WDR20
IUUC-Hsa-046713	ENSG00000116852.14	O75037	KIF21B; KIAA0449
IUUC-Hsa-046610	ENSG00000110880.10	Q9ULV4-3	CORO1C; CRN2; CRNN4
IUUC-Hsa-046056	ENSG00000123154.11	Q9BRX9	WDR83; MORG1
IUUC-Hsa-045906	ENSG00000167716.18	Q562E7	WDR81
IUUC-Hsa-046371	ENSG00000126870.15	Q8WVS4	WDR60
IUUC-Hsa-047036	ENSG00000163811.11	Q15061	WDR43; KIAA0007; UTP5
IUUC-Hsa-046616	ENSG00000143924.18	B5MBZ0	EML4
IUUC-Hsa-045891	ENSG00000075702.16	O43379-4	WDR62; C19orf14
IUUC-Hsa-046084	ENSG00000085433.15	O94967-4	WDR47; KIAA0893
IUUC-Hsa-046963	ENSG00000215529.12	A0A096LNH2	EFCAB8
IUUC-Hsa-046038	ENSG00000085415.15	Q96EE3-1	SEH1L; SEC13L; SEH1
IUUC-Hsa-046844	ENSG00000032389.12	A8MUM1	TSSC1
IUUC-Hsa-046136	ENSG00000077380.15	Q13409	DYNC1I2; DNCI2; DNCIC2
IUUC-Hsa-046667	ENSG00000241322.9	O95170	CDRT1; C17orf1; C17orf1A; HREP
IUUC-Hsa-046574	ENSG00000283295.1	A0A087WSX6	CDRT1
IUUC-Hsa-046408	ENSG00000178252.17	A0A087X295	WDR6
IUUC-Hsa-046961	ENSG00000140006.11	Q96FK6	WDR89; C14orf150; MSTP050
IUUC-Hsa-046527	ENSG00000156475.18	Q00005-5	PPP2R2B
IUUC-Hsa-046846	ENSG00000283241.1	Q96MT7-2	AC026348.1; CFAP44; WDR52
IUUC-Hsa-045870	ENSG00000073350.13	Q6P1M3	LLGL2
IUUC-Hsa-046532	ENSG00000141580.15	Q5MNZ6	WDR45B; WDR45L; WIPI3
IUUC-Hsa-046341	ENSG00000090372.14	Q9NRL3-3	STRN4; ZIN
IUUC-Hsa-046612	ENSG00000143669.13	Q99698	LYST; CHS; CHS1
IUUC-Hsa-046565	ENSG00000157020.17	P55735-3	SEC13; D3S1231E; SEC13L1; SEC13R
IUUC-Hsa-046373	ENSG00000092377.13	Q9BQ87	TBL1Y; TBL1
IUUC-Hsa-046721	ENSG00000115761.15	Q9BSC4	NOL10
IUUC-Hsa-045939	ENSG00000164287.12	Q86Y33	CDC20B; G6VTS76519
IUUC-Hsa-045763	ENSG00000172915.18	Q8NFP9-2	NBEA; BCL8B; KIAA1544; LYST2
IUUC-Hsa-046121	ENSG00000111845.4	Q9NWT1	PAK1IP1; PIP1; WDR84
IUUC-Hsa-046450	ENSG00000078369.17	P62873	GNB1
IUUC-Hsa-046407	ENSG00000101940.17	Q9H1Z4	WDR13
IUUC-Hsa-046461	ENSG00000106829.18	Q04727-3	TLE4; GRG4; KIAA1261
IUUC-Hsa-045804	ENSG00000136875.12	O43172	PRPF4; PRP4
IUUC-Hsa-046410	ENSG00000148225.15	Q8NA23	WDR31
IUUC-Hsa-046734	ENSG00000084623.11	Q13347	EIF3I; EIF3S2; TRIP1
IUUC-Hsa-045666	ENSG00000165288.10	Q6RI45	BRWD3
IUUC-Hsa-046030	ENSG00000119333.11	Q96EX3	WDR34
IUUC-Hsa-046119	ENSG00000198889.4	Q5VU92	DCAF12L1; WDR40B
IUUC-Hsa-046857	ENSG00000152763.16	Q5VTH9	WDR78
IUUC-Hsa-046370	ENSG00000075826.16	Q9NQW1	SEC31B; SEC31L2
IUUC-Hsa-046602	ENSG00000168438.14	O60508	CDC40; EHB3; PRP17; PRPF17
IUUC-Hsa-045788	ENSG00000154473.17	O43684	BUB3
IUUC-Hsa-046078	ENSG00000122218.14	P53621-2	COPA
IUUC-Hsa-046660	ENSG00000135541.20	Q8N157	AHI1
IUUC-Hsa-046178	ENSG00000135801.9	O75529	TAF5L; PAF65B
IUUC-Hsa-046175	ENSG00000162843.17	B1ANS9	WDR64
IUUC-Hsa-046372	ENSG00000139116.18	Q7Z4S6	KIF21A; KIAA1708; KIF2
IUUC-Hsa-046362	ENSG00000198554.11	O75717	WDHD1; AND1
IUUC-Hsa-046326	ENSG00000198354.6	Q5VW00	DCAF12L2; WDR40C
IUUC-Hsa-046196	ENSG00000115207.13	Q8WUA4	GTF3C2; KIAA0011
IUUC-Hsa-046333	ENSG00000138002.14	Q9UG01-3	IFT172; KIAA1179
IUUC-Hsa-046943	ENSG00000120314.18	Q9H6Y2	WDR55
IUUC-Hsa-046658	ENSG00000047056.14	Q9Y2I8	WDR37; KIAA0982
IUUC-Hsa-045717	ENSG00000196792.11	Q13033	STRN3; GS2NA; SG2NA
IUUC-Hsa-045871	ENSG00000196455.7	Q99570	PIK3R4; VPS15
IUUC-Hsa-046482	ENSG00000214595.11	Q6ZMW3	EML6; EML5L
IUUC-Hsa-046138	ENSG00000166359.10	Q6ZMY6	WDR88; PQWD
IUUC-Hsa-046466	ENSG00000105875.13	A4D1P6	WDR91; HSPC049
IUUC-Hsa-046794	ENSG00000166596.14	Q8N1V2	CFAP52; WDR16; WDRPUH
IUUC-Hsa-046996	ENSG00000065183.15	Q9UNX4	WDR3
IUUC-Hsa-046813	ENSG00000005448.16	Q9H977	WDR54
IUUC-Hsa-046725	ENSG00000167549.18	Q6QEF8-5	CORO6; PP1009; PP1782; PP1881
IUUC-Hsa-046293	ENSG00000106789.12	Q92828	CORO2A; IR10; WDR2
IUUC-Hsa-046154	ENSG00000172725.13	Q9BR76	CORO1B
IUUC-Hsa-045989	ENSG00000164654.15	Q9NXC5	MIOS
IUUC-Hsa-046220	ENSG00000074211.13	Q9Y2T4-2	PPP2R2C
IUUC-Hsa-045664	ENSG00000066629.16	O00423-3	EML1; EMAP1; EMAPL; EMAPL1
IUUC-Hsa-046698	ENSG00000184432.9	P35606	COPB2
IUUC-Hsa-046165	ENSG00000144451.18	Q8N0X2	SPAG16; PF20
IUUC-Hsa-046403	ENSG00000160193.11	P57081	WDR4
IUUC-Hsa-046217	ENSG00000185838.13	Q9BYB4	GNB1L; GY2; KIAA1645; WDR14; FKSG1
IUUC-Hsa-047005	ENSG00000068885.14	Q9P2H3	IFT80; KIAA1374; WDR56
IUUC-Hsa-045813	ENSG00000131652.13	Q86W42	THOC6; WDR58; PSEC0006
IUUC-Hsa-046627	ENSG00000283652.1	Q6ZS81	WDFY4; C10orf64; KIAA1607
IUUC-Hsa-046861	ENSG00000158560.14	O14576	DYNC1I1; DNCI1; DNCIC1
IUUC-Hsa-045809	ENSG00000179698.13	A6NE52	WDR97; KIAA1875
IUUC-Hsa-046351	ENSG00000196998.17	Q9Y484-2	WDR45; WDRX1; WDRXI4; WIPI4; JM5
IUUC-Hsa-045833	ENSG00000136709.11	Q9C0J8	WDR33; WDC146
IUUC-Hsa-045903	ENSG00000164506.14	Q5T5C0	STXBP5; LLGL3
IUUC-Hsa-046359	ENSG00000168010.10	Q8NAA4	ATG16L2; WDR80
IUUC-Hsa-046525	ENSG00000176566.4	Q8NA75	DCAF4L2; WDR21C
IUUC-Hsa-046391	ENSG00000112357.12	O00628	PEX7; PTS2R
IUUC-Hsa-046004	ENSG00000131899.10	Q15334	LLGL1; DLG4; HUGL; HUGL1
IUUC-Hsa-046718	ENSG00000221914.8	P63151-2	PPP2R2A
IUUC-Hsa-045976	ENSG00000115368.9	Q8IWA0	WDR75; UTP17
IUUC-Hsa-046150	ENSG00000159259.7	Q13112	CHAF1B; CAF1A; CAF1P60; MPHOSPH7; MPP7
IUUC-Hsa-046535	ENSG00000123977.9	Q8N136	DAW1; WDR69
IUUC-Hsa-046739	ENSG00000174776.10	Q8IV35	WDR49
IUUC-Hsa-045887	ENSG00000141564.13	Q8N122	RPTOR; KIAA1303; RAPTOR
IUUC-Hsa-045711	ENSG00000106638.15	Q9Y4P3	TBL2; WBSCR13; UNQ563/PRO1125
IUUC-Hsa-045824	ENSG00000167965.17	A0A0A0MR05	MLST8
IUUC-Hsa-045692	ENSG00000139668.8	Q96P53	WDFY2; WDF2; ZFYVE22
IUUC-Hsa-046842	ENSG00000164253.13	Q9HAD4	WDR41; MSTP048
IUUC-Hsa-045823	ENSG00000164087.7	Q8NBT0	POC1A; WDR51A
IUUC-Hsa-046135	ENSG00000163913.11	Q9HBG6-5	IFT122; SPG; WDR10; WDR140
IUUC-Hsa-046586	ENSG00000163625.15	Q8IZQ1	WDFY3; KIAA0993
IUUC-Hsa-045842	ENSG00000206530.9	Q96MT7	CFAP44; WDR52
IUUC-Hsa-046065	ENSG00000243667.6	Q96MX6	WDR92
IUUC-Hsa-045840	ENSG00000162643.12	Q8IWG1	WDR63
IUUC-Hsa-046826	ENSG00000161036.11	Q9UFC0	LRWD1; CENP-33; ORCA
IUUC-Hsa-046145	ENSG00000241945.7	Q15269	PWP2; PWP2H
IUUC-Hsa-046770	ENSG00000158023.9	Q8TBY9	WDR66; CFAP251
IUUC-Hsa-046782	ENSG00000157954.14	Q9Y4P8	WIPI2; CGI-50
IUUC-Hsa-046133	ENSG00000156787.16	Q96DN5	TBC1D31; WDR67
IUUC-Hsa-046122	ENSG00000082516.8	Q8TEQ6	GEMIN5
IUUC-Hsa-046708	ENSG00000150627.15	Q8IZU2	WDR17
IUUC-Hsa-046840	ENSG00000148399.12	Q9BTV6	DPH7; C9orf112; WDR85
IUUC-Hsa-045781	ENSG00000145087.12	Q9Y2K9	STXBP5L; KIAA1006; LLGL4
IUUC-Hsa-045848	ENSG00000116213.15	Q9P2S5	WRAP73; WDR8
IUUC-Hsa-046296	ENSG00000185800.11	Q09019	DMWD; DM9
IUUC-Hsa-046674	ENSG00000114650.18	Q12770	SCAP; KIAA0199; PSEC0227
IUUC-Hsa-045994	ENSG00000128815.18	H3BLT2	WDFY4
IUUC-Hsa-046541	ENSG00000082068.8	Q9NW82	WDR70
IUUC-Hsa-046784	ENSG00000051596.9	Q96J01	THOC3
IUUC-Hsa-046415	ENSG00000115808.11	O43815	STRN
IUUC-Hsa-045949	ENSG00000103994.16	Q9H2Y7	ZNF106; SH3BP3; ZFP106; ZNF474
IUUC-Hsa-046985	ENSG00000120008.15	Q9BZH6	WDR11; BRWD2; KIAA1351; WDR15
IUUC-Hsa-046442	ENSG00000100084.14	P54198	HIRA; DGCR1; HIR; TUPLE1
IUUC-Hsa-046309	ENSG00000241685.8	Q92747	ARPC1A; SOP2L
IUUC-Hsa-046182	ENSG00000129566.12	Q99973	TEP1; TLP1; TP1
IUUC-Hsa-046434	ENSG00000069966.18	O14775	GNB5
IUUC-Hsa-045940	ENSG00000113593.11	Q96BP3	PPWD1; KIAA0073
IUUC-Hsa-046003	ENSG00000138073.13	Q9HCU5	PREB; SEC12
IUUC-Hsa-046732	ENSG00000091157.13	Q9Y4E6	WDR7; KIAA0541; TRAG
IUUC-Hsa-046353	ENSG00000131725.13	Q5JSH3	WDR44
IUUC-Hsa-046623	ENSG00000130429.12	O15143	ARPC1B; ARC41
IUUC-Hsa-046676	ENSG00000127580.15	Q96S15	WDR24; C16orf21; JFP7
IUUC-Hsa-046311	ENSG00000104953.19	Q9H808	TLE6
IUUC-Hsa-046247	ENSG00000116455.13	Q9BQA1	WDR77; MEP50; WD45; HKMT1069; Nbla10071
IUUC-Hsa-045884	ENSG00000085449.14	Q8IWB7	WDFY1; KIAA1435; WDF1; ZFYVE17
IUUC-Hsa-047017	ENSG00000114767.6	O43818	RRP9; RNU3IP2; U355K
IUUC-Hsa-046105	ENSG00000114450.9	Q9HAV0	GNB4
IUUC-Hsa-046203	ENSG00000111664.10	P16520	GNB3
IUUC-Hsa-045741	ENSG00000011260.13	Q9Y5J1	UTP18; WDR50; CDABP0061; CGI-48
IUUC-Hsa-046874	ENSG00000102879.15	P31146	CORO1A; CORO1
IUUC-Hsa-046553	ENSG00000023734.10	Q9Y3F4-2	STRAP; MAWD; UNRIP
IUUC-Hsa-046045	ENSG00000154582.16	Q15369	TCEB1; ELOC
IUUC-Hsa-046790	ENSG00000103363.14	Q15370	TCEB2; ELOB
IUUC-Hsa-046276	ENSG00000278693.3	Q96Q27	ASB2
IUUC-Hsa-045863	ENSG00000132128.16	Q15345	LRRC41; MUF1; PP7759
IUUC-Hsa-045926	ENSG00000274229.2	O14512	SOCS7; NAP4; SOCS6
IUUC-Hsa-046131	ENSG00000111671.9	Q99619	SPSB2; GRCC9; SSB2
IUUC-Hsa-046101	ENSG00000165192.13	Q8WXH4	ASB11
IUUC-Hsa-046111	ENSG00000146809.12	Q8WXK1	ASB15
IUUC-Hsa-046594	ENSG00000270898.5	Q9Y575	GPR75-ASB3; ASB3
IUUC-Hsa-046889	ENSG00000144747.15	P82094	TMF1; ARA160
IUUC-Hsa-046409	ENSG00000170677.5	O14544	SOCS6; CIS4; SOCS4
IUUC-Hsa-046322	ENSG00000180008.8	Q8WXH5	SOCS4
IUUC-Hsa-046556	ENSG00000102048.15	Q96DX5	ASB9
IUUC-Hsa-046596	ENSG00000124257.6	Q9BR09	NEURL2; C20orf163
IUUC-Hsa-046866	ENSG00000198881.9	Q8WXK4	ASB12
IUUC-Hsa-046678	ENSG00000114737.15	Q9NSE2	CISH; G18
IUUC-Hsa-046557	ENSG00000120833.13	O14508	SOCS2; CIS2; SSI2; STATI2
IUUC-Hsa-046854	ENSG00000183475.12	Q9H672	ASB7
IUUC-Hsa-046010	ENSG00000185338.4	O15524	SOCS1; SSI1; TIP3
IUUC-Hsa-046909	ENSG00000184557.4	O14543	SOCS3; CIS3; SSI3
IUUC-Hsa-045783	ENSG00000171621.13	Q96BD6	SPSB1; SSB1
IUUC-Hsa-045812	ENSG00000005981.12	Q9Y574	ASB4
IUUC-Hsa-046104	ENSG00000177981.10	Q9H765	ASB8; PP14212
IUUC-Hsa-046998	ENSG00000175093.4	Q96A44	SPSB4; SSB4
IUUC-Hsa-046964	ENSG00000169018.5	Q9UK73	FEM1B; F1AA; KIAA0396
IUUC-Hsa-045805	ENSG00000171150.7	O75159	SOCS5; CIS6; CISH5; CISH6; KIAA0671
IUUC-Hsa-046896	ENSG00000165501.16	Q96L50	LRR1; PPIL5
IUUC-Hsa-046908	ENSG00000159479.16	Q96G25	MED8
IUUC-Hsa-046356	ENSG00000148331.11	Q9NWX5	ASB6
IUUC-Hsa-045702	ENSG00000065802.11	Q9Y576	ASB1; KIAA1146
IUUC-Hsa-046547	ENSG00000134086.7	P40337	VHL
IUUC-Hsa-046237	ENSG00000197562.9	Q96S21	RAB40C; RARL; RASL8C
IUUC-Hsa-046747	ENSG00000141542.10	Q12829	RAB40B; SEC4L
IUUC-Hsa-046083	ENSG00000011007.12	Q14241	TCEB3; ELOA; MSTP059
IUUC-Hsa-046711	ENSG00000239388.8	A6NK59	ASB14
IUUC-Hsa-046125	ENSG00000172476.4	Q8WXH6	RAB40A
IUUC-Hsa-045975	ENSG00000102128.8	P0C0E4	RAB40AL; RLGP
IUUC-Hsa-046954	ENSG00000163257.10	Q9NXF7	DCAF16; C4orf30
IUUC-Hsa-046962	ENSG00000115827.13	Q5H9S7	DCAF17; C2orf37
IUUC-Hsa-046946	ENSG00000143437.20	P27540	ARNT; BHLHE2
IUUC-Hsa-046897	ENSG00000164327.12	Q6R327	RICTOR; KIAA1999
IUUC-Hsa-046919	ENSG00000182742.5	P17483	HOXB4; HOX2F
IUUC-Hsa-046892	ENSG00000132017.10	Q66K64	DCAF15; C19orf72
IUUC-Hsa-046967	ENSG00000100991.11	Q8TEL6	TRPC4AP; C20orf188; TRRP4AP
IUUC-Hsa-046960	ENSG00000106546.12	P35869	AHR; BHLHE76
IUUC-Hsa-046744	ENSG00000057663.13	Q9H1Y0	ATG5; APG5L; ASP
IUUC-Hsa-046796	ENSG00000145780.7	Q96JP0	FEM1C; KIAA1785
IUUC-Hsa-046246	ENSG00000283021.1	Q8NI29	FBXO27; FBG5; FBX27
IUUC-Hsa-045768	ENSG00000282954.1	Q96EF6	FBXO17; FBG4; FBX17; FBX26; FBXO26
IUUC-Hsa-046512	ENSG00000145604.15	Q13309	SKP2; FBXL1
IUUC-Hsa-046920	ENSG00000145743.15	Q9UF56	FBXL17; FBL17; FBX13; FBXO13
IUUC-Hsa-046923	ENSG00000111665.11	Q99618	CDCA3; C8; GRCC8; TOME1
IUUC-Hsa-046173	ENSG00000156804.7	Q969P5	FBXO32
IUUC-Hsa-046251	ENSG00000164117.13	Q9NRD0	FBXO8; FBS; FBX8; DC10; UNQ1877/PRO4320
IUUC-Hsa-046685	ENSG00000183580.9	Q9UJT9	FBXL7; FBL6; FBL7; KIAA0840
IUUC-Hsa-046452	ENSG00000153558.13	Q9UKC9	FBXL2; FBL2; FBL3
IUUC-Hsa-045742	ENSG00000147912.12	Q9UK96	FBXO10; FBX10; PRMT11
IUUC-Hsa-046057	ENSG00000141665.11	Q8NCQ5	FBXO15; FBX15
IUUC-Hsa-046244	ENSG00000138081.20	Q86XK2	FBXO11; FBX11; PRMT9; VIT1; UG063H01
IUUC-Hsa-046867	ENSG00000162063.12	P41002	CCNF; FBX1; FBXO1
IUUC-Hsa-046650	ENSG00000134452.19	Q8NFZ0	FBXO18; FBH1; FBX18
IUUC-Hsa-046047	ENSG00000116663.10	Q9NRD1	FBXO6; FBG2; FBS2; FBX6
IUUC-Hsa-045872	ENSG00000037637.10	Q6P3S6	FBXO42; FBX42; JFK; KIAA1332
IUUC-Hsa-045749	ENSG00000112234.8	Q9UKA2	FBXL4; FBL4; FBL5
IUUC-Hsa-046735	ENSG00000143756.11	Q9NVF7	FBXO28; CENP-30; KIAA0483
IUUC-Hsa-046932	ENSG00000091732.15	Q86WB0	ZC3HC1; NIPA; HSPC216
IUUC-Hsa-045977	ENSG00000005812.10	Q9UKT7	FBXL3; FBL3A; FBXL3A
IUUC-Hsa-045945	ENSG00000116661.9	Q9UK22	FBXO2; FBX2
IUUC-Hsa-046489	ENSG00000147364.16	Q8TCJ0	FBXO25; FBX25
IUUC-Hsa-047001	ENSG00000118564.14	Q9UKA1	FBXL5; FBL4; FBL5; FLR1
IUUC-Hsa-046454	ENSG00000171823.6	Q8N1E6	FBXL14; FBL14
IUUC-Hsa-046965	ENSG00000163833.7	Q9UH90	FBXO40; FBX40; KIAA1195
IUUC-Hsa-046499	ENSG00000182325.10	Q8N531	FBXL6; FBL6
IUUC-Hsa-046605	ENSG00000103264.16	Q5XUX0	FBXO31; FBX14; FBX31; PP2386
IUUC-Hsa-046619	ENSG00000174013.7	P0C2W1	FBXO45; FBX45
IUUC-Hsa-046995	ENSG00000167196.13	Q8NEZ5	FBXO22; FBX22
IUUC-Hsa-046495	ENSG00000165355.7	Q7Z6M2	FBXO33; FBX33
IUUC-Hsa-046558	ENSG00000151876.12	Q9UKT5	FBXO4; FBX4
IUUC-Hsa-046348	ENSG00000100225.17	Q9Y3I1	FBXO7; FBX7
IUUC-Hsa-047002	ENSG00000110429.13	Q9UK99	FBXO3; FBX3
IUUC-Hsa-045782	ENSG00000108306.11	Q96IG2	FBXL20; FBL2
IUUC-Hsa-046980	ENSG00000132879.13	Q9H4M3	FBXO44; FBG3; FBX30; FBX44; FBX6A; FBXO6A
IUUC-Hsa-046340	ENSG00000127452.8	Q9NXK8	FBXL12; FBL12
IUUC-Hsa-046445	ENSG00000112146.16	Q9UK97	FBXO9; FBX9; VCIA1
IUUC-Hsa-046682	ENSG00000118496.4	Q8TB52	FBXO30; FBX30
IUUC-Hsa-046910	ENSG00000107872.12	Q9H469	FBXL15; FBXO37
IUUC-Hsa-136370	ENSG00000164616.15	Q9UKT6	FBXL21; FBL21; FBL3; FBXL3B; FBXL3P
IUUC-Hsa-046559	ENSG00000278505.4	Q8N4C9-2	C17orf78
IUUC-Hsa-046368	ENSG00000077235.17	Q12789-3	GTF3C1
IUUC-Hsa-046153	ENSG00000135722.8	E5RIE9	FBXL8
IUUC-Hsa-046987	ENSG00000120709.10	D6RE00	FAM53C
IUUC-Hsa-046850	ENSG00000116649.9	K7ESL0	SRM
IUUC-Hsa-045817	ENSG00000204923.3	Q5FWF7	FBXO48; FBX48
IUUC-Hsa-046187	ENSG00000163444.11	Q8IXX5	TMEM183A; C1orf37
IUUC-Hsa-046647	ENSG00000170364.12	B9ZVV8	SETMAR
IUUC-Hsa-046555	ENSG00000121797.9	O00421-2	CCRL2; CCR11; CCR6; CKRX; CRAM; HCR
IUUC-Hsa-046875	ENSG00000113558.18	P63208	SKP1; EMC19; OCP2; SKP1A; TCEB1L

## Sheet: Supplementary  TableS3
Additional file 1: Table S3 The differential expressing E3 ligase genes between the prostate cancer and normal prostate
	logFC	AveExpr	t	P.Value	adj.P.Val	B
CDC20	5.51984	4.38406	41.575	1.50732e-170	1.33096e-167	379.663
AURKA	4.28565	3.25637	36.9778	3.50591e-150	1.54786e-147	332.85
TRIM3	-2.5727	3.05	-35.239	3.50502e-142	1.03164e-139	314.458
UHRF1	4.51347	2.71759	35.1388	1.02448e-141	2.26154e-139	313.387
DTL	4.94724	2.15178	32.9303	2.55975e-131	4.52052e-129	289.48
PHF1	-1.74417	5.7255	-31.3334	1.18971e-123	1.75085e-121	271.85
WDR6	-2.13317	6.14409	-28.9627	4.62418e-112	5.83307e-110	245.199
DMXL1	-1.98715	2.97123	-28.5065	8.33217e-110	9.19663e-108	240.012
HECTD2	-2.24698	1.66219	-27.9582	4.38181e-107	4.29904e-105	233.755
AHI1	-2.26819	2.873	-27.1138	7.0926e-103	6.26276e-101	224.075
POC1A	2.18227	2.22725	26.8306	1.84955e-101	1.48469e-99	220.819
SEC31B	-3.75035	1.55284	-26.6408	1.64999e-100	1.21412e-98	218.633
ANAPC2	-1.81236	4.62423	-26.6017	2.59153e-100	1.76025e-98	218.182
HECTD4	-1.93744	3.53421	-26.5581	4.28506e-100	2.70265e-98	217.68
NUP37	1.83743	4.62992	26.4514	1.46836e-99	8.64375e-98	216.45
CORO6	-4.16053	1.7776	-25.9503	4.82323e-97	2.66182e-95	210.664
FBXL8	-2.54175	2.98824	-25.5902	3.12259e-95	1.62191e-93	206.499
GNB3	-3.34208	1.11786	-25.5504	4.95474e-95	2.43058e-93	206.038
WDHD1	2.72377	2.14186	25.2312	2.01036e-93	9.3429e-92	202.34
TRIM52	-1.96681	2.73172	-24.4002	3.14031e-89	1.38644e-87	192.697
ING5	-1.79376	3.43306	-24.1898	3.63329e-88	1.52771e-86	190.252
PPWD1	-1.43526	3.90292	-23.9941	3.54551e-87	1.42304e-85	187.977
JADE1	-1.87851	2.56538	-23.8168	2.79332e-86	1.07239e-84	185.916
KBTBD13	-4.86653	-8.47875	-23.4171	2.93642e-84	1.08036e-82	181.268
EML3	-1.53219	5.14224	-23.3142	9.7398e-84	3.4401e-82	180.071
ZBTB16	-5.58425	-0.326936	-23.0951	1.24945e-82	4.24332e-81	177.523
ZBTB48	-1.46063	4.35448	-22.8846	1.45176e-81	4.7478e-80	175.074
WDR27	-2.24782	3.66318	-22.7253	9.27765e-81	2.92577e-79	173.222
DTX3	-2.01867	4.76582	-22.717	1.02253e-80	3.11343e-79	173.125
MIB2	-2.12662	4.80823	-22.5446	7.61182e-80	2.24041e-78	171.121
ANAPC4	-1.34153	3.68903	-22.5094	1.14731e-79	3.26797e-78	170.711
ABTB1	-1.76706	4.45906	-22.44	2.57202e-79	7.09718e-78	169.905
DPH7	-1.55961	4.69731	-22.3966	4.26288e-79	1.14064e-77	169.401
PDZRN4	-6.29986	-2.43549	-22.0257	3.19345e-77	8.29359e-76	165.092
KLHL41	-3.98423	-2.05046	-21.7813	5.48396e-76	1.38353e-74	162.253
ZBTB47	-2.3116	2.6642	-21.7145	1.19247e-75	2.92487e-74	161.478
SKP2	2.24763	3.77766	21.652	2.46528e-75	5.88335e-74	160.753
CHD3	-1.93798	5.84845	-21.6165	3.72252e-75	8.64995e-74	160.341
TRIM36	-3.49694	-0.356888	-21.5716	6.27265e-75	1.42019e-73	159.82
PDZRN3	-3.08285	2.44179	-21.4183	3.72396e-74	8.22065e-73	158.042
WDR62	2.81298	1.41473	21.1158	1.24618e-72	2.68385e-71	154.538
THOC3	2.15209	5.49573	20.9369	9.92191e-72	2.08596e-70	152.467
LRSAM1	-1.248	3.32114	-20.9283	1.09577e-71	2.25016e-70	152.368
CFAP44	-2.72913	1.6234	-20.9249	1.13932e-71	2.28642e-70	152.329
RNF180	-2.77114	-0.338095	-20.8912	1.68555e-71	3.30743e-70	151.938
ATG16L2	-2.02766	3.59278	-20.8221	3.75236e-71	7.2029e-70	151.139
FBXO44	-1.87191	4.1426	-20.7427	9.41051e-71	1.76797e-69	150.222
DCAF13	1.53832	4.91368	20.7111	1.35682e-70	2.49598e-69	149.856
KCTD6	-1.39154	2.35992	-20.6385	3.14279e-70	5.66344e-69	149.018
TLE2	-3.0375	3.77326	-20.4702	2.20275e-69	3.89005e-68	147.074
ZBTB9	1.33204	2.37049	20.192	5.47325e-68	9.47624e-67	143.868
TCEB1	1.14869	6.40819	20.1747	6.68057e-68	1.13441e-66	143.669
ZBTB40	-1.43316	2.20647	-20.0271	3.6647e-67	6.10553e-66	141.97
KCTD7	-1.56249	1.8841	-19.9788	6.39679e-67	1.04599e-65	141.414
KLHL33	-5.20136	-5.62102	-19.923	1.21696e-66	1.95378e-65	140.772
E4F1	-1.15772	3.99612	-19.9026	1.53947e-66	2.42742e-65	140.538
ZBTB17	-1.34683	4.50531	-19.831	3.5082e-66	5.43463e-65	139.716
RCBTB2	-1.46116	2.58423	-19.4959	1.65345e-64	2.51723e-63	135.87
TSSC1	1.18859	4.38593	19.4489	2.83557e-64	4.24374e-63	135.332
NBEA	-2.70795	0.403304	-18.9431	9.26517e-62	1.36352e-60	129.555
SETMAR	-1.24717	3.57759	-18.8538	2.56674e-61	3.71547e-60	128.539
EML5	-1.58355	0.37163	-18.8515	2.63494e-61	3.75267e-60	128.512
RASD2	-3.52945	1.06584	-18.7877	5.45757e-61	7.64926e-60	127.786
KLHL40	-4.52885	-8.2902	-18.7491	8.47382e-61	1.16912e-59	127.347
SSR3	1.17585	6.90529	18.7189	1.19461e-60	1.62283e-59	127.004
DCUN1D5	1.24569	4.92087	18.5317	1.00573e-59	1.33157e-58	124.879
TRIM59	2.02142	2.17329	18.5313	1.01036e-59	1.33157e-58	124.874
UBR4	-1.06303	6.24085	-18.4935	1.55311e-59	2.01676e-58	124.445
MDM4	-1.43413	2.70513	-18.3869	5.20649e-59	6.66279e-58	123.238
ASB14	-1.71166	-2.8147	-18.3589	7.15833e-59	9.02972e-58	122.921
FBXL15	-1.50008	2.82666	-18.3566	7.34645e-59	9.1365e-58	122.895
WDR3	1.89305	2.95641	18.345	8.37856e-59	1.02754e-57	122.764
TRIM68	-1.52981	2.74503	-18.3148	1.17977e-58	1.42704e-57	122.422
FYCO1	-1.45173	2.89712	-18.269	1.98236e-58	2.36543e-57	121.904
ASB2	-3.01905	1.46927	-18.1163	1.11678e-57	1.31482e-56	120.18
TRIM73	-2.30039	0.965894	-17.9027	1.24635e-56	1.44807e-55	117.773
LDB2	-2.05687	2.4361	-17.7395	7.82871e-56	8.9776e-55	115.94
SOCS2	-2.98467	3.86888	-17.695	1.29181e-55	1.4624e-54	115.441
CDCA3	2.1919	4.10662	17.6846	1.4515e-55	1.62237e-54	115.324
FBXW4	-1.02017	5.00531	-17.679	1.54485e-55	1.70513e-54	115.262
PELI3	-1.30584	2.87016	-17.6387	2.43151e-55	2.65065e-54	114.81
DENND3	-1.8838	3.5177	-17.6293	2.70227e-55	2.90988e-54	114.705
KLHL3	-2.04453	0.139045	-17.5136	9.892e-55	1.05237e-53	113.41
CUL9	-1.5749	4.3439	-17.4919	1.26225e-54	1.31539e-53	113.167
PCGF3	-1.16802	4.84691	-17.4916	1.26623e-54	1.31539e-53	113.164
RNF146	-1.07847	4.02063	-17.4744	1.53557e-54	1.57664e-53	112.972
LRR1	1.24718	3.11259	17.4018	3.46095e-54	3.51267e-53	112.161
HIC1	-2.31004	2.0125	-17.397	3.65354e-54	3.66599e-53	112.107
ZBTB33	1.2925	2.93459	17.3421	6.75448e-54	6.70135e-53	111.494
RBBP6	-1.01445	4.5976	-17.0222	2.39057e-52	2.34542e-51	107.937
PWP1	0.941026	5.01572	17.0211	2.42216e-52	2.35029e-51	107.924
FBXO22	1.18649	4.17639	16.9391	6.02224e-52	5.78004e-51	107.016
RNF113B	-4.98969	-7.13064	-16.7975	2.89643e-51	2.75005e-50	105.45
FBXO45	1.92656	3.32072	16.7745	3.73629e-51	3.50973e-50	105.196
ARPC1A	1.0587	7.03072	16.7432	5.28188e-51	4.90937e-50	104.851
UHRF2	-1.16631	3.84074	-16.7375	5.6299e-51	5.17834e-50	104.787
BRCA1	1.98287	2.22225	16.6827	1.03194e-50	9.39388e-50	104.183
ZNRF2	1.19434	2.78953	16.5927	2.788e-50	2.51204e-49	103.192
RNF139	0.926922	4.02494	16.5132	6.69582e-50	5.97213e-49	102.318
TRIM63	-5.1008	-4.75572	-16.4509	1.32991e-49	1.17431e-48	101.634
SPOP	-0.969562	4.94869	-16.4164	1.94388e-49	1.69945e-48	101.256
KLHL17	-1.75143	2.65152	-16.4151	1.97076e-49	1.70606e-48	101.242
CHD5	-4.0661	-3.52542	-16.3916	2.55176e-49	2.18757e-48	100.984
KLHL29	-2.3189	1.51194	-16.3891	2.62325e-49	2.22724e-48	100.957
NACC1	1.14927	4.77388	16.3876	2.66736e-49	2.24312e-48	100.94
LZTR1	-1.30404	4.91646	-16.3855	2.73027e-49	2.27436e-48	100.917
WSB1	-1.48773	5.79846	-16.37	3.23818e-49	2.67225e-48	100.747
GTF3C1	-1.17483	5.5136	-16.2626	1.05219e-48	8.60262e-48	99.5718
WDR12	1.24222	4.96648	16.2428	1.30669e-48	1.05854e-47	99.3558
WDR43	1.34974	4.29016	16.1553	3.40693e-48	2.73484e-47	98.4005
ARIH2	-0.879918	4.87806	-16.126	4.69318e-48	3.7334e-47	98.0811
KAT2B	-1.47849	2.30549	-16.0969	6.45028e-48	5.08536e-47	97.7641
WDR86	-2.06074	1.47895	-16.0874	7.15398e-48	5.59024e-47	97.6609
KLHL30	-3.31011	-3.10996	-16.0364	1.24807e-47	9.6671e-47	97.1061
TMEM129	-1.04959	4.43672	-15.8877	6.30527e-47	4.84135e-46	95.4914
KLHL10	-3.72282	-4.34488	-15.8668	7.9119e-47	6.0226e-46	95.2652
NWD1	-5.02262	-2.8652	-15.8212	1.29897e-46	9.80335e-46	94.771
FBXO31	-0.950782	3.90842	-15.7833	1.9587e-46	1.46571e-45	94.3616
TRAF5	-1.6223	2.95081	-15.5802	1.76477e-45	1.30949e-44	92.1705
ZBTB20	-2.13895	-1.00074	-15.5401	2.72173e-45	2.00274e-44	91.7387
LONRF1	-1.37525	3.31101	-15.4264	9.25595e-45	6.75455e-44	90.5188
RNF123	-0.769903	3.78386	-15.424	9.50498e-45	6.87943e-44	90.4924
ZBTB4	-0.981749	4.23528	-15.4046	1.17131e-44	8.40864e-44	90.2842
RAE1	1.07726	4.86287	15.332	2.55277e-44	1.81782e-43	89.5078
WDR59	-1.07074	4.64672	-15.2224	8.26783e-44	5.8404e-43	88.3367
FBXW5	-0.990652	5.94747	-15.2025	1.02218e-43	7.1634e-43	88.1253
WDR13	-1.01128	6.3462	-15.1835	1.25238e-43	8.70748e-43	87.9229
RFWD3	1.31062	3.3981	15.1791	1.31309e-43	9.05829e-43	87.8757
TRAF7	0.952537	5.63435	15.1706	1.43867e-43	9.84764e-43	87.7847
DIDO1	-0.999417	4.28158	-15.1643	1.53845e-43	1.04496e-42	87.7179
RNF2	1.41091	3.50491	15.1566	1.67063e-43	1.12608e-42	87.6357
RNF31	-0.879345	5.00675	-15.1255	2.32936e-43	1.5582e-42	87.3045
KCMF1	1.20826	5.36002	15.084	3.62655e-43	2.4077e-42	86.8634
WDR45	-0.813583	5.70805	-14.9889	9.98343e-43	6.57863e-42	85.8544
NBEAL2	-1.38053	4.68205	-14.8557	4.10329e-42	2.68386e-41	84.4461
DCAF8	-1.02136	5.9209	-14.8038	7.11411e-42	4.58877e-41	83.8979
TRIM66	-1.49353	0.985765	-14.8037	7.11961e-42	4.58877e-41	83.8971
RNF150	-2.68813	-0.14969	-14.7783	9.3101e-42	5.95712e-41	83.6299
KCTD5	0.996193	4.32906	14.741	1.38178e-41	8.77778e-41	83.2365
NEURL1B	-1.64319	2.74708	-14.7276	1.59206e-41	1.00414e-40	83.0954
BTRC	-0.879784	2.42427	-14.6968	2.20261e-41	1.37937e-40	82.772
NSMCE2	0.83806	4.48163	14.6916	2.32833e-41	1.44783e-40	82.7167
CCNF	1.6064	2.31139	14.6617	3.18831e-41	1.96872e-40	82.4036
WDR60	-1.04288	2.77202	-14.5941	6.5007e-41	3.98619e-40	81.6939
ELP2	-0.847791	5.35411	-14.5254	1.33724e-40	8.14334e-40	80.9754
COPB2	0.991684	6.4749	14.5015	1.72002e-40	1.04026e-39	80.7246
NEURL2	-1.32551	1.07037	-14.4031	4.81747e-40	2.89376e-39	79.6988
RWDD3	-0.871336	3.71922	-14.3726	6.63067e-40	3.956e-39	79.3806
NOL10	0.898072	4.0735	14.3368	9.63757e-40	5.71139e-39	79.0081
PHF2	-1.0242	3.84258	-14.2938	1.50875e-39	8.8815e-39	78.5617
NHLRC1	2.14788	0.929431	14.2863	1.63094e-39	9.53723e-39	78.4841
ARPC1B	1.40757	7.59148	14.2777	1.78364e-39	1.03616e-38	78.395
KLHL14	-3.93475	-3.26449	-14.253	2.30807e-39	1.33204e-38	78.1383
RBX1	0.795929	5.87019	14.2405	2.6291e-39	1.50746e-38	78.0086
EIF3I	0.708393	7.35877	14.2316	2.88218e-39	1.64192e-38	77.917
ATG16L1	-0.776111	3.62574	-14.2275	3.00861e-39	1.70295e-38	77.8743
WDR81	-1.01902	3.76943	-14.2261	3.05488e-39	1.71813e-38	77.8591
WDR90	-1.43664	4.32707	-14.2179	3.32382e-39	1.85755e-38	77.7751
WDR55	-0.720439	3.55658	-14.0737	1.48542e-38	8.2492e-38	76.2841
TRIM45	-1.74893	1.89908	-14.0676	1.58153e-38	8.72805e-38	76.2216
ZMIZ2	-1.06984	5.52976	-14.0499	1.89998e-38	1.04204e-37	76.0389
RNF19B	1.32435	4.4426	13.96	4.80493e-38	2.61899e-37	75.115
RNFT2	2.04801	0.707531	13.9581	4.90254e-38	2.6558e-37	75.095
RBBP4	1.06602	6.20369	13.8558	1.40604e-37	7.57031e-37	74.0459
WDR76	1.73911	2.02828	13.7845	2.92052e-37	1.56292e-36	73.3181
RNF185	-0.942129	4.43564	-13.7581	3.82816e-37	2.0363e-36	73.0487
ZBTB49	-0.902537	1.2749	-13.7074	6.43339e-37	3.40161e-36	72.5318
MED16	-0.833089	5.23177	-13.7043	6.64533e-37	3.49275e-36	72.4996
WSB2	0.945951	5.43356	13.6182	1.5996e-36	8.35767e-36	71.6251
KLHL7	0.920479	4.13858	13.512	4.71628e-36	2.44969e-35	70.5487
FBXO18	-0.747102	5.28705	-13.4938	5.66995e-36	2.92781e-35	70.3654
CRBN	-0.73708	3.85338	-13.37	1.98678e-35	1.01996e-34	69.1172
NUP62	0.80205	5.15292	13.3373	2.76262e-35	1.41006e-34	68.7891
RNF187	0.743798	6.07538	13.2853	4.67045e-35	2.37012e-34	68.2665
TBL1Y	-5.35825	-5.00828	-13.2438	7.08732e-35	3.57606e-34	67.8514
HERC1	-0.964043	4.17402	-13.2185	9.14112e-35	4.58614e-34	67.5982
CHAF1B	1.37526	1.91037	13.1946	1.16214e-34	5.79755e-34	67.3593
RING1	-0.72779	5.24878	-13.131	2.19805e-34	1.09038e-33	66.725
FBXO9	-0.831079	5.14767	-13.1283	2.25938e-34	1.11454e-33	66.6976
WDR83	-0.835015	3.48294	-13.0979	3.06299e-34	1.50256e-33	66.3948
RNF26	0.842538	4.62392	13.062	4.38535e-34	2.13937e-33	66.0377
WDR72	5.5265	0.587473	13.0009	8.06133e-34	3.91108e-33	65.4319
UTP18	0.7692	4.84966	12.9953	8.52506e-34	4.11346e-33	65.3762
PIAS1	-0.755823	3.6976	-12.9825	9.6857e-34	4.64808e-33	65.2492
ANAPC11	0.77065	7.4126	12.9709	1.08761e-33	5.19112e-33	65.1339
CSTF1	0.757321	4.18686	12.9483	1.36059e-33	6.45912e-33	64.9111
TRIM13	-0.703628	3.75104	-12.9205	1.79378e-33	8.47008e-33	64.6361
DCAF5	-0.892801	4.20533	-12.8214	4.79071e-33	2.25011e-32	63.6587
STRAP	0.844424	6.64191	12.8061	5.57385e-33	2.60408e-32	63.5081
STXBP5	-1.16733	2.12298	-12.7994	5.95547e-33	2.76773e-32	63.4422
RNF166	-0.877984	3.87782	-12.7982	6.02361e-33	2.78474e-32	63.4309
RNF175	-1.84467	0.0971778	-12.7668	8.21399e-33	3.77758e-32	63.1223
DCUN1D1	1.60247	4.16838	12.7135	1.38938e-32	6.3566e-32	62.5994
DCAF12	0.931976	4.38802	12.7028	1.54356e-32	7.02558e-32	62.4948
AIRE	-3.50902	-5.15156	-12.6393	2.88384e-32	1.30586e-31	61.873
TRIM39	-0.749993	2.83783	-12.6012	4.18715e-32	1.88636e-31	61.5021
TRIM16	1.77078	4.85757	12.5781	5.25094e-32	2.35359e-31	61.2769
RNF181	0.571188	7.43683	12.53	8.40471e-32	3.73228e-31	60.809
GNB4	1.46437	2.79278	12.53	8.41137e-32	3.73228e-31	60.8082
DMWD	-0.800184	4.33568	-12.5025	1.10018e-31	4.85731e-31	60.5412
UBR1	-0.876194	2.26285	-12.4557	1.73626e-31	7.62743e-31	60.0874
LONRF2	-3.2379	-0.897936	-12.4436	1.9527e-31	8.5358e-31	59.9706
TRIM69	0.999585	4.09778	12.4339	2.14515e-31	9.33086e-31	59.8771
ZBTB37	-0.990115	0.0890063	-12.4226	2.39533e-31	1.0368e-30	59.7674
ZBTB1	-0.872693	3.87091	-12.4106	2.69327e-31	1.16008e-30	59.6508
CUL2	0.854207	3.72297	12.3869	3.38993e-31	1.45306e-30	59.422
ARMC4	-3.5198	-1.35455	-12.3766	3.74485e-31	1.59744e-30	59.323
WDR48	-0.674515	3.48872	-12.2549	1.21665e-30	5.16491e-30	58.1513
RHOBTB1	-1.28867	2.15573	-12.2096	1.88271e-30	7.95424e-30	57.7172
DTX3L	1.0366	4.11084	12.1827	2.43939e-30	1.0257e-29	57.4596
DAW1	4.36595	-3.21145	12.1711	2.72681e-30	1.14112e-29	57.3489
FBXL12	-0.664275	3.9205	-12.1672	2.83185e-30	1.17949e-29	57.3113
ZBTB46	-1.26324	1.1728	-12.1607	3.0142e-30	1.24955e-29	57.2492
TCEB2	0.62463	8.29084	12.1186	4.51803e-30	1.86422e-29	56.8468
TRAIP	1.13586	2.07506	12.0898	5.95557e-30	2.44594e-29	56.5722
SH3RF3	-1.3593	1.08239	-12.0766	6.75682e-30	2.76216e-29	56.4467
TRIM41	-0.75795	3.67797	-12.0643	7.60001e-30	3.09254e-29	56.3298
COPA	0.722808	5.94019	12.0271	1.08483e-29	4.39404e-29	55.976
RBBP5	0.765142	2.8178	12.0258	1.09828e-29	4.42823e-29	55.9638
BFAR	0.61594	5.10514	11.9972	1.44293e-29	5.79138e-29	55.6924
STXBP5L	-4.28239	-3.55082	-11.9468	2.33317e-29	9.32213e-29	55.2147
CDC16	-0.774361	5.10051	-11.8586	5.38913e-29	2.14351e-28	54.3826
KMT2B	-0.857346	4.49704	-11.8396	6.45377e-29	2.55546e-28	54.2034
RAB40A	-2.30758	-0.460352	-11.7684	1.26549e-28	4.98851e-28	53.5342
FBXO25	-0.843245	3.63468	-11.7208	1.98018e-28	7.77113e-28	53.0892
BRAP	0.611799	3.31666	11.7203	1.98951e-28	7.77318e-28	53.0846
MALT1	-1.11184	3.34417	-11.6433	4.1043e-28	1.59652e-27	52.365
CHD4	0.590477	6.58844	11.6308	4.61203e-28	1.78615e-27	52.2491
DCAF7	0.892957	4.79685	11.6193	5.13815e-28	1.98122e-27	52.1417
WDR53	1.04033	3.80606	11.5386	1.09192e-27	4.19202e-27	51.3927
RAB40C	-0.815811	4.31178	-11.5039	1.50942e-27	5.76979e-27	51.071
ZNRF1	0.804673	4.63884	11.4811	1.8661e-27	7.07686e-27	50.8603
FBXO17	-1.746	3.19727	-11.481	1.86739e-27	7.07686e-27	50.8596
RNF7	0.795102	6.94929	11.4145	3.46342e-27	1.30692e-26	50.2459
TRAF3	0.895282	3.10183	11.3992	3.99086e-27	1.49954e-26	50.1051
RHOBTB3	-1.58143	3.14699	-11.3964	4.09411e-27	1.53182e-26	50.0797
NACC2	-1.24212	2.43203	-11.3821	4.67421e-27	1.74149e-26	49.9481
ZBTB41	0.923259	1.9335	11.3621	5.62217e-27	2.08587e-26	49.7647
FAM53C	-0.653386	3.69219	-11.3346	7.25089e-27	2.67889e-26	49.512
SEH1L	0.775265	4.14025	11.3224	8.11304e-27	2.98492e-26	49.4004
TRIM27	-0.597048	5.07296	-11.3153	8.66531e-27	3.17488e-26	49.335
MGRN1	-0.763682	4.47496	-11.2522	1.54882e-26	5.65129e-26	48.7581
BCL6	-1.11165	5.21592	-11.1472	4.05216e-26	1.47245e-25	47.803
BUB3	0.653071	5.65603	11.0802	7.46877e-26	2.70284e-25	47.1958
WDR41	0.720192	4.28798	11.0722	8.02956e-26	2.89392e-25	47.1239
NEURL3	-2.2794	-0.723547	-11.0435	1.0421e-25	3.74056e-25	46.865
CORO7	-0.851806	4.09337	-11.0312	1.16573e-25	4.16737e-25	46.7537
TRIM23	-0.766288	1.7041	-11.0304	1.17419e-25	4.1807e-25	46.7465
CCRL2	1.3859	0.837059	11.025	1.23258e-25	4.37094e-25	46.6984
KCTD13	-0.827092	3.83631	-11.0113	1.39566e-25	4.92948e-25	46.575
TEP1	-0.821742	3.5526	-10.9751	1.93848e-25	6.81942e-25	46.2488
WDR89	0.674307	2.38409	10.9654	2.11568e-25	7.41329e-25	46.162
CBX4	0.850212	3.90433	10.9523	2.38222e-25	8.31422e-25	46.0442
TBC1D31	0.953211	1.92511	10.9399	2.66327e-25	9.25852e-25	45.9334
WDR66	2.36638	2.51125	10.9283	2.95873e-25	1.02453e-24	45.829
FBXO42	-0.628926	3.6483	-10.9182	3.24035e-25	1.11767e-24	45.7387
RNF113A	0.531644	3.6017	10.8597	5.48756e-25	1.88541e-24	45.2158
DCAF12L1	-3.35545	-7.89687	-10.8342	6.90198e-25	2.36219e-24	44.9881
KDM5D	-5.52653	0.975215	-10.7685	1.24273e-24	4.23681e-24	44.4044
HDAC4	-0.916592	2.29124	-10.7592	1.35126e-24	4.58907e-24	44.3213
SCAP	-0.566662	4.88953	-10.75	1.46693e-24	4.96284e-24	44.2398
CDC27	0.768697	4.49943	10.7494	1.47365e-24	4.96653e-24	44.2353
PRPF19	0.621738	6.49268	10.7146	2.01038e-24	6.74967e-24	43.927
GNB1L	0.929553	2.84707	10.6747	2.86772e-24	9.59165e-24	43.5745
BOP1	0.810615	5.31844	10.6412	3.86428e-24	1.28761e-23	43.2785
ASB12	-2.60728	-3.53586	-10.5945	5.84524e-24	1.94035e-23	42.8679
WDR11	-0.658281	4.19864	-10.5134	1.19574e-23	3.95445e-23	42.1578
DPF1	2.02526	-0.525687	10.5025	1.31659e-23	4.33786e-23	42.0622
RNF148	-2.60663	-3.85914	-10.4904	1.46362e-23	4.80436e-23	41.9572
BTBD19	-1.60539	1.49327	-10.4851	1.53397e-23	5.01666e-23	41.9106
NEDD1	0.989251	3.09634	10.4833	1.55892e-23	5.07944e-23	41.8946
WDR54	0.888601	4.48829	10.4755	1.66947e-23	5.41963e-23	41.8266
GRWD1	0.717738	4.11394	10.4734	1.69939e-23	5.49656e-23	41.809
CORO2B	-2.11411	0.349343	-10.4387	2.3054e-23	7.42946e-23	41.5065
MYNN	0.918737	3.63889	10.4343	2.39587e-23	7.69293e-23	41.4683
FBXL7	-1.87183	2.15821	-10.3802	3.84698e-23	1.23076e-22	40.9986
RAG1	1.59875	-0.812372	10.3547	4.80297e-23	1.53106e-22	40.7784
RNF133	-2.91594	-5.47006	-10.3264	6.14936e-23	1.9532e-22	40.5333
DCUN1D2	-0.910882	2.8246	-10.3237	6.29619e-23	1.99267e-22	40.5099
RNF13	0.75889	5.5132	10.2636	1.0613e-22	3.34689e-22	39.9921
RBCK1	-0.609989	6.40449	-10.2607	1.08829e-22	3.41978e-22	39.9672
STRN	0.802977	2.57389	10.2365	1.34166e-22	4.20102e-22	39.7596
KLHL21	-0.996382	4.12787	-10.2141	1.62909e-22	5.08299e-22	39.5671
COMMD3-BMI1	1.05194	3.90468	10.1962	1.90024e-22	5.90814e-22	39.4144
FBXO40	-2.43201	-7.90362	-10.1901	2.00285e-22	6.20531e-22	39.3623
KDM5A	0.797937	3.43144	10.136	3.19403e-22	9.86128e-22	38.8995
HECTD3	-0.615681	4.38801	-10.1019	4.27913e-22	1.31654e-21	38.6096
RNF10	-0.53783	6.83391	-10.0902	4.7326e-22	1.451e-21	38.5097
NLE1	0.738317	3.32178	10.0454	6.94055e-22	2.12059e-21	38.1301
RNF39	-1.6381	1.06346	-10.0226	8.43255e-22	2.56757e-21	37.9371
TRIM56	-0.793172	3.17484	-9.99489	1.06825e-21	3.24147e-21	37.7026
IFT172	-0.876625	4.21512	-9.96136	1.42099e-21	4.29702e-21	37.4198
RNF103	-0.588008	3.85229	-9.94679	1.6082e-21	4.84657e-21	37.2971
RNF208	-1.2267	2.70387	-9.88064	2.8169e-21	8.46029e-21	36.7416
RMND5A	0.812915	3.66934	9.87377	2.98519e-21	8.93534e-21	36.6841
RNF138	0.821735	3.69051	9.84727	3.73356e-21	1.11376e-20	36.4624
MAPKBP1	-1.01373	3.07109	-9.81599	4.85951e-21	1.44476e-20	36.2013
RNF168	1.1239	3.32864	9.75627	8.02407e-21	2.3776e-20	35.7043
FBXL2	-1.03097	1.95298	-9.73797	9.35331e-21	2.7622e-20	35.5525
CIAO1	0.485165	5.32797	9.73011	9.98925e-21	2.94017e-20	35.4873
TLE1	-0.824236	4.35598	-9.72008	1.08631e-20	3.18676e-20	35.4042
CHFR	-0.818631	3.77602	-9.71784	1.10693e-20	3.23649e-20	35.3856
ZBTB2	0.579962	2.86041	9.68874	1.41129e-20	4.11278e-20	35.1449
NEDD4L	-1.19036	4.93789	-9.62928	2.31518e-20	6.72468e-20	34.6546
AHR	1.24307	4.29307	9.62875	2.32548e-20	6.73244e-20	34.6502
TRIM28	0.647613	8.37219	9.62584	2.38221e-20	6.87415e-20	34.6264
FBXO28	0.673018	3.43361	9.61401	2.62797e-20	7.55863e-20	34.5291
WDR4	0.790685	3.18597	9.59231	3.14619e-20	9.01976e-20	34.3508
TTC3	-0.73599	4.96978	-9.54865	4.51434e-20	1.29002e-19	33.9932
LONRF3	-1.50129	-0.765116	-9.48982	7.33124e-20	2.08822e-19	33.5131
BIRC7	2.44681	-1.97133	9.45435	9.80966e-20	2.78519e-19	33.2247
GNB1	0.588497	7.09234	9.42122	1.28687e-19	3.64202e-19	32.956
KCTD3	-0.713549	4.32573	-9.34286	2.43872e-19	6.87985e-19	32.3231
RNF186	-3.58879	-7.15232	-9.2955	3.5824e-19	1.00741e-18	31.9424
TMEM183A	0.573257	5.48403	9.29198	3.68616e-19	1.03329e-18	31.9142
ZNRF4	-1.6367	-9.36897	-9.28517	3.89516e-19	1.08843e-18	31.8596
BTBD3	-0.853997	3.24203	-9.23082	6.0435e-19	1.68341e-18	31.4249
ASB9	1.22898	0.647978	9.22511	6.3284e-19	1.75723e-18	31.3793
ING4	-0.64389	5.1878	-9.21005	7.14504e-19	1.97777e-18	31.2592
INTS12	-0.491952	3.70537	-9.16672	1.01221e-18	2.79307e-18	30.9145
RNF144A	-1.04374	2.27896	-9.16265	1.04584e-18	2.87688e-18	30.8822
TRIM15	3.38963	-5.78372	9.10018	1.72431e-18	4.72848e-18	30.3875
RNF115	-0.501043	2.92581	-9.04287	2.72204e-18	7.44136e-18	29.9358
KLHL35	1.52371	0.236609	9.00101	3.79442e-18	1.0341e-17	29.6073
TBL1XR1	0.853095	5.44254	8.99586	3.95243e-18	1.07384e-17	29.5669
ZBTB6	0.659569	1.81559	8.97734	4.57618e-18	1.2395e-17	29.422
TNFAIP1	0.640425	4.84683	8.96631	4.99312e-18	1.34829e-17	29.3358
UBR2	-0.50075	2.84447	-8.95396	5.50454e-18	1.48186e-17	29.2393
TRIM54	-2.88557	-3.16286	-8.93873	6.20716e-18	1.66593e-17	29.1205
LYST	-0.734891	2.27597	-8.919	7.25073e-18	1.94012e-17	28.9669
TRIM62	-0.690312	1.85863	-8.86449	1.1125e-17	2.96778e-17	28.5436
HERC4	-0.547242	3.61216	-8.84835	1.26238e-17	3.35747e-17	28.4186
DZIP3	-0.808792	1.94585	-8.83888	1.35946e-17	3.60481e-17	28.3454
WDR37	-0.673293	2.57177	-8.83282	1.4254e-17	3.76836e-17	28.2985
KBTBD8	1.07621	-0.988697	8.82037	1.57095e-17	4.14074e-17	28.2024
UBE3C	0.626141	4.6635	8.75441	2.62552e-17	6.8998e-17	27.6947
WDR17	-1.9227	-2.02046	-8.74481	2.82861e-17	7.41145e-17	27.6211
KEAP1	0.630596	5.93318	8.69093	4.29256e-17	1.1214e-16	27.2088
PHF21A	-0.556858	4.11885	-8.67664	4.79319e-17	1.24849e-16	27.0998
RFWD2	0.526619	5.03342	8.67121	4.99832e-17	1.29809e-16	27.0584
TRIM74	-2.47473	-1.47803	-8.66327	5.31361e-17	1.37593e-16	26.998
KLHL26	-0.706558	1.94406	-8.6361	6.54951e-17	1.691e-16	26.7913
KLHL22	-0.648883	3.68851	-8.62387	7.19509e-17	1.85226e-16	26.6984
FBXO6	0.668151	3.7791	8.58311	9.83452e-17	2.52438e-16	26.3897
CORO1C	0.821243	5.84543	8.53762	1.39205e-16	3.56283e-16	26.0464
ZBTB25	-0.573582	2.18331	-8.53252	1.44728e-16	3.69349e-16	26.008
HECTD1	-0.537229	5.39695	-8.52483	1.53457e-16	3.90498e-16	25.9501
RNF165	-1.86754	-0.144852	-8.45588	2.59019e-16	6.57223e-16	25.4331
TRIM33	-0.612907	2.98	-8.43475	3.03912e-16	7.68923e-16	25.2753
KLHL36	-0.579676	3.8122	-8.42887	3.17713e-16	8.01544e-16	25.2314
CORO1A	1.0357	4.96624	8.42646	3.23539e-16	8.13917e-16	25.2135
SPSB4	2.45222	-2.31029	8.42594	3.24822e-16	8.14823e-16	25.2096
WRAP53	0.551121	3.00805	8.4169	3.47751e-16	8.69869e-16	25.1422
WDR38	3.09401	-3.71307	8.38634	4.37793e-16	1.09201e-15	24.9148
G2E3	0.800455	2.45039	8.34042	6.18018e-16	1.53721e-15	24.5745
SH3RF1	-0.720168	2.53977	-8.32826	6.76955e-16	1.67908e-15	24.4845
PIAS3	-0.765585	4.97383	-8.29683	8.56188e-16	2.11769e-15	24.2527
MYCBP2	-0.61479	4.48879	-8.2706	1.04111e-15	2.56787e-15	24.0597
UBOX5	-0.511325	1.97634	-8.26176	1.11189e-15	2.73481e-15	23.9947
PPP2R2D	-0.388086	4.33268	-8.24821	1.22978e-15	3.01638e-15	23.8953
KLHL1	-1.87805	-8.81316	-8.24494	1.26004e-15	3.08203e-15	23.8713
UCHL1	1.99984	6.06756	8.24245	1.28355e-15	3.13086e-15	23.8531
RNF215	-0.614186	3.52526	-8.21549	1.56762e-15	3.81324e-15	23.6557
RC3H1	-0.487921	1.84189	-8.2095	1.63884e-15	3.97554e-15	23.6119
KLHL25	-0.694805	1.86164	-8.20353	1.71285e-15	4.14369e-15	23.5683
WDTC1	-0.541282	4.3967	-8.20136	1.74054e-15	4.19917e-15	23.5525
PPIL2	-0.569454	4.7004	-8.20034	1.75374e-15	4.2195e-15	23.545
PHF10	-0.62219	4.94964	-8.18617	1.94749e-15	4.67292e-15	23.4416
TRIM38	-0.623494	2.33065	-8.17967	2.04329e-15	4.88949e-15	23.3943
KMT2A	-0.645999	3.00501	-8.16294	2.31168e-15	5.5168e-15	23.2725
PARK2	-1.12316	-0.797651	-8.15653	2.42347e-15	5.768e-15	23.2259
WDR25	-0.46339	2.85023	-8.15518	2.44774e-15	5.8101e-15	23.2161
CADPS2	-1.17224	2.91145	-8.04523	5.48011e-15	1.2973e-14	22.421
SNRNP40	0.470515	5.17827	8.02204	6.48873e-15	1.53197e-14	22.2544
SIAH2	0.785984	4.9153	8.01392	6.88381e-15	1.62091e-14	22.1961
TRIM37	0.542605	3.44058	7.99863	7.69248e-15	1.80651e-14	22.0866
EML4	0.677906	4.36868	7.97418	9.18477e-15	2.15123e-14	21.9118
WDR24	-0.453224	2.97301	-7.97237	9.3059e-15	2.17384e-14	21.8989
TRIM55	2.48304	-4.29723	7.89342	1.64497e-14	3.83249e-14	21.3373
SCAF11	0.494204	4.98602	7.87677	1.85391e-14	4.30791e-14	21.2194
PJA2	-0.532804	4.56914	-7.87064	1.93721e-14	4.48966e-14	21.1761
RNF212	-2.00168	1.13608	-7.85303	2.19783e-14	5.08034e-14	21.0517
ABTB2	-0.982473	1.46813	-7.83503	2.49982e-14	5.76328e-14	20.9248
TRIM22	-0.960222	4.79949	-7.82868	2.61582e-14	6.01503e-14	20.8801
ZBTB7B	-0.59552	4.60402	-7.79045	3.43547e-14	7.87928e-14	20.6115
HECW2	1.02539	-0.140714	7.77841	3.74249e-14	8.56118e-14	20.5272
HERC2	-0.5619	4.61014	-7.77145	3.93214e-14	8.97179e-14	20.4785
ZBTB7A	-0.470607	3.3506	-7.75223	4.50695e-14	1.02568e-13	20.3441
ANAPC10	0.428725	3.72289	7.72909	5.30914e-14	1.20513e-13	20.1827
MED8	0.385473	4.95074	7.70994	6.07862e-14	1.37429e-13	20.0494
EED	-0.468159	4.02225	-7.70978	6.08547e-14	1.37429e-13	20.0483
HUWE1	-0.453959	5.81646	-7.63668	1.01757e-13	2.28744e-13	19.542
DCAF12L2	-3.09182	-3.13558	-7.63661	1.01808e-13	2.28744e-13	19.5415
TBL2	0.44522	4.81086	7.58721	1.43795e-13	3.22262e-13	19.2015
RNF6	0.544562	3.78271	7.5441	1.9409e-13	4.33876e-13	18.9062
KMT2D	-0.636415	4.10241	-7.54229	1.96545e-13	4.38256e-13	18.8939
STRN4	-0.465048	5.59178	-7.51262	2.414e-13	5.36917e-13	18.6915
TLE3	-0.537161	5.02145	-7.47807	3.0645e-13	6.79888e-13	18.4567
FBXW7	-0.524483	3.03647	-7.45206	3.66545e-13	8.11176e-13	18.2805
TBL1X	-0.955134	3.43624	-7.43081	4.24152e-13	9.36316e-13	18.1369
TCEB3	0.53284	4.18499	7.42613	4.37985e-13	9.64441e-13	18.1053
ZNF645	-1.0253	-9.57234	-7.41284	4.7975e-13	1.05378e-12	18.0157
RNF157	-1.16121	0.0812865	-7.38118	5.95641e-13	1.30509e-12	17.8029
ZBTB10	-0.850983	1.89096	-7.32473	8.74541e-13	1.91144e-12	17.4252
PHF8	-0.662774	3.50773	-7.3232	8.83674e-13	1.92663e-12	17.415
FBXO10	-0.602625	1.52532	-7.31983	9.04123e-13	1.96636e-12	17.3925
FBXO27	1.31466	3.4211	7.31675	9.23214e-13	2.00294e-12	17.3719
DMXL2	-0.629316	3.48602	-7.29179	1.09313e-12	2.36576e-12	17.2058
ZBTB7C	1.41996	2.46872	7.27809	1.19908e-12	2.58872e-12	17.1149
CORO1B	-0.435507	6.2904	-7.23548	1.59759e-12	3.43569e-12	16.8328
FBXO32	-0.901552	5.00883	-7.23533	1.59917e-12	3.43569e-12	16.8318
ATG5	0.528526	4.18648	7.23217	1.63347e-12	3.50087e-12	16.8109
WWP2	-0.434006	4.24562	-7.14138	2.99635e-12	6.40625e-12	16.2147
HLTF	0.775091	3.46652	7.10975	3.69634e-12	7.88374e-12	16.0085
ANKIB1	0.537434	3.58572	7.05019	5.47718e-12	1.16539e-11	15.6222
MIOS	-0.469269	3.55334	-7.03775	5.94438e-12	1.26175e-11	15.5419
RNF151	-2.34087	-6.93782	-7.03553	6.03178e-12	1.27723e-11	15.5275
MKRN1	0.433174	5.87788	7.03105	6.21173e-12	1.31219e-11	15.4987
IFT122	-0.524845	3.74454	-7.03023	6.2452e-12	1.31611e-11	15.4934
FBXL4	0.461417	2.39511	7.01543	6.8821e-12	1.44688e-11	15.398
WDR33	-0.362267	4.19136	-6.98935	8.16333e-12	1.71217e-11	15.2304
ANAPC7	-0.440951	5.52924	-6.98139	8.59912e-12	1.79929e-11	15.1794
IBTK	-0.405219	3.551	-6.96405	9.62922e-12	2.01007e-11	15.0683
WDR31	-0.693788	-0.158434	-6.95919	9.93913e-12	2.06987e-11	15.0372
NFX1	-0.481028	3.89059	-6.92869	1.2119e-11	2.5179e-11	14.8426
KCTD10	-0.446998	4.7162	-6.92649	1.22929e-11	2.54803e-11	14.8286
SEC13	0.36958	6.45316	6.92431	1.24688e-11	2.57843e-11	14.8147
BTBD1	0.405518	4.69432	6.91265	1.34476e-11	2.77436e-11	14.7405
WDFY4	1.02805	1.03236	6.90175	1.44304e-11	2.97017e-11	14.6713
RNF34	0.3446	4.39874	6.87017	1.76956e-11	3.63377e-11	14.4711
MNAT1	0.524967	4.65912	6.84816	2.03894e-11	4.17723e-11	14.3321
ITCH	0.515143	3.84089	6.79505	2.86592e-11	5.85789e-11	13.9982
MSL2	0.517693	3.4989	6.78401	3.07538e-11	6.2715e-11	13.929
HACE1	-0.629127	2.10864	-6.74364	3.97655e-11	8.09054e-11	13.677
WHSC1	0.628209	4.02578	6.70017	5.23734e-11	1.06312e-10	13.4071
KDM2B	0.469115	3.95461	6.68535	5.75102e-11	1.16471e-10	13.3154
KLHL24	0.760058	3.96247	6.67944	5.96944e-11	1.20618e-10	13.2789
TLE6	-1.0704	0.862288	-6.6577	6.84467e-11	1.37987e-10	13.1448
SOCS1	0.867574	3.10061	6.64806	7.27196e-11	1.46268e-10	13.0854
TRIM24	0.586216	3.34054	6.64115	7.59455e-11	1.52409e-10	13.0429
UBE3A	0.526162	4.45067	6.62233	8.54493e-11	1.71092e-10	12.9274
ASB1	-0.389634	3.7682	-6.5922	1.03148e-10	2.06062e-10	12.743
WDR7	-0.425566	1.97061	-6.51124	1.70464e-10	3.39773e-10	12.2511
FBXL14	0.54591	2.41208	6.4954	1.87954e-10	3.73791e-10	12.1555
NSMAF	-0.431212	4.05185	-6.48954	1.94863e-10	3.8666e-10	12.1201
KIF21A	0.799829	3.06985	6.46053	2.32897e-10	4.61094e-10	11.9456
WDR75	0.41268	4.41022	6.44832	2.50992e-10	4.95807e-10	11.8724
PIK3R4	0.392119	4.6651	6.41373	3.10086e-10	6.11173e-10	11.6655
RNF8	0.379738	3.87511	6.40108	3.34943e-10	6.58697e-10	11.5901
BACH1	0.520673	3.41856	6.39711	3.43136e-10	6.73308e-10	11.5664
WDFY1	0.414105	4.04053	6.36747	4.10816e-10	8.04325e-10	11.3904
WDFY2	-0.69087	2.00526	-6.36476	4.17628e-10	8.15854e-10	11.3743
LTN1	-0.471193	2.21672	-6.3388	4.8865e-10	9.52491e-10	11.2207
UPF1	-0.390337	5.21793	-6.2948	6.36935e-10	1.2388e-09	10.9616
TRIM43	2.2048	-7.97674	6.28837	6.61997e-10	1.28471e-09	10.9238
WDR26	0.398722	5.13601	6.26604	7.56759e-10	1.46539e-09	10.7931
RNF149	0.356489	5.26075	6.20782	1.07071e-09	2.06879e-09	10.454
KCTD11	0.583446	3.64551	6.18596	1.21892e-09	2.35002e-09	10.3273
BAZ1B	0.401614	4.53065	6.10794	1.92988e-09	3.71261e-09	9.87866
LRWD1	0.383719	3.79817	6.09175	2.12178e-09	4.07289e-09	9.78613
RANBP2	-0.434908	3.66723	-6.08838	2.16396e-09	4.14485e-09	9.76692
PELI1	0.829661	3.75798	6.06206	2.52309e-09	4.82228e-09	9.61707
ZNF131	0.458167	4.55574	6.06075	2.54234e-09	4.84856e-09	9.60965
RNF38	-0.453234	3.23886	-6.03034	3.03355e-09	5.7729e-09	9.4373
PAK1IP1	-0.530649	4.21895	-6.01777	3.26285e-09	6.19591e-09	9.36621
RNF44	-0.459853	4.58941	-6.00812	3.45012e-09	6.53746e-09	9.31177
DTX1	-0.76504	0.793276	-6.00562	3.5002e-09	6.61814e-09	9.29772
TRIM8	-0.460065	5.50204	-5.99258	3.77402e-09	7.12063e-09	9.22425
ASB15	-1.46407	-8.39227	-5.98362	3.97388e-09	7.48175e-09	9.17393
RNF167	-0.318661	6.62443	-5.95701	4.63102e-09	8.70041e-09	9.0247
SPSB2	0.452994	3.24173	5.94354	5.00298e-09	9.37925e-09	8.94938
KLHL20	-0.438553	3.18651	-5.93614	5.21933e-09	9.76413e-09	8.90811
RNF144B	-0.789189	2.95957	-5.90668	6.17558e-09	1.15286e-08	8.74413
FBXL3	-0.377852	3.93276	-5.90229	6.33201e-09	1.17957e-08	8.71975
PRPF4	0.467732	4.27715	5.89752	6.50647e-09	1.20952e-08	8.69327
TRIM58	-2.20039	-3.67246	-5.89116	6.7462e-09	1.25145e-08	8.65801
KDM5B	0.465066	4.4141	5.83826	9.10383e-09	1.68526e-08	8.36601
KLHL12	0.364178	4.15053	5.83248	9.40576e-09	1.73751e-08	8.33423
SOCS3	0.743463	5.68998	5.79559	1.15747e-08	2.13372e-08	8.13217
SRM	0.385855	6.3205	5.76007	1.41193e-08	2.59736e-08	7.93872
PEX12	0.449229	1.95276	5.74546	1.53183e-08	2.81206e-08	7.85939
RCBTB1	-0.472471	2.94253	-5.72197	1.74556e-08	3.19777e-08	7.73229
RNF25	-0.302652	4.50672	-5.71926	1.77198e-08	3.23946e-08	7.71768
EML6	-0.966439	0.028725	-5.71706	1.79372e-08	3.27242e-08	7.70581
UBE3B	-0.315351	3.89778	-5.69704	2.00412e-08	3.64873e-08	7.59791
TRIM71	1.63669	-6.03791	5.69534	2.023e-08	3.67553e-08	7.58879
DCAF16	-0.423715	3.22254	-5.679	2.21403e-08	4.01434e-08	7.50102
RNF20	0.384428	3.93476	5.65953	2.46467e-08	4.45964e-08	7.39673
KBTBD12	-1.77234	-3.90781	-5.65604	2.51246e-08	4.53681e-08	7.37805
ZMIZ1	-0.516248	4.50577	-5.63108	2.88121e-08	5.19205e-08	7.2449
EFCAB8	-1.41946	-4.13402	-5.63055	2.88968e-08	5.19671e-08	7.24205
KLHL8	0.447153	1.92081	5.62338	3.00533e-08	5.39371e-08	7.2039
KBTBD2	0.33299	4.14246	5.60892	3.25246e-08	5.82539e-08	7.12709
SPSB1	0.578303	4.4619	5.59016	3.60264e-08	6.43953e-08	7.02771
TRIM32	0.419179	2.60034	5.5083	5.61015e-08	1.00076e-07	6.59749
SPAG16	-0.438503	3.72121	-5.49882	5.9033e-08	1.05093e-07	6.54803
ZBTB11	0.369105	2.76973	5.49805	5.92773e-08	1.05316e-07	6.54403
XIAP	0.303896	3.40853	5.49713	5.95704e-08	1.05624e-07	6.53924
AHCTF1	0.429816	4.06793	5.45828	7.33428e-08	1.29783e-07	6.33736
RAB40AL	-1.58391	-4.60788	-5.41264	9.34886e-08	1.65101e-07	6.10189
SLX4	-0.425868	1.12915	-5.39642	1.01866e-07	1.79537e-07	6.01865
PATZ1	-0.444682	4.30632	-5.38437	1.0856e-07	1.90953e-07	5.95694
ING2	0.383258	3.38023	5.35658	1.2566e-07	2.20592e-07	5.81512
KLHL6	0.835572	0.838298	5.34807	1.31401e-07	2.30212e-07	5.77182
RP1-27O5.3	1.90819	-6.46095	5.34027	1.36886e-07	2.39347e-07	5.73218
PELI2	-0.922347	1.43269	-5.33962	1.37354e-07	2.3969e-07	5.72887
VPS18	0.35974	3.47821	5.32216	1.50487e-07	2.6209e-07	5.64038
BTBD2	-0.319765	6.03809	-5.27959	1.87832e-07	3.26487e-07	5.42563
TRPC4AP	-0.24563	5.40271	-5.27473	1.92623e-07	3.34158e-07	5.40123
SH3RF2	0.874838	2.74116	5.25364	2.14851e-07	3.71987e-07	5.29548
TRIM4	-0.35938	3.82725	-5.24143	2.28828e-07	3.95412e-07	5.23446
RICTOR	-0.415555	2.36917	-5.22324	2.51306e-07	4.33405e-07	5.14376
SYVN1	-0.302042	5.12082	-5.18148	3.11274e-07	5.3578e-07	4.93668
PHF14	0.327275	4.1317	5.16799	3.33467e-07	5.72863e-07	4.87006
CDC20B	1.69645	-5.62601	5.16191	3.43941e-07	5.89709e-07	4.84015
ZBTB8B	-1.57169	-6.19112	-5.15958	3.4806e-07	5.95615e-07	4.82863
RNF152	-0.844202	1.57966	-5.13768	3.89024e-07	6.64425e-07	4.72104
DYNC1I2	0.263906	5.69284	5.13584	3.92664e-07	6.69349e-07	4.71203
ZC3HC1	0.262289	3.50223	5.13453	3.95278e-07	6.72506e-07	4.70562
STC1	0.882153	2.70208	5.12369	4.17589e-07	7.09098e-07	4.65254
ZBTB42	-0.528679	2.06821	-5.09487	4.82994e-07	8.18587e-07	4.5119
ERCC8	0.307779	2.03413	5.06006	5.75244e-07	9.73066e-07	4.34303
EML2	-0.430861	4.92021	-5.03398	6.55289e-07	1.10635e-06	4.21721
BTBD18	-1.0227	-5.66727	-5.01302	7.27323e-07	1.22562e-06	4.11652
DDB2	-0.40308	5.13608	-4.98581	8.32355e-07	1.39966e-06	3.98633
ASB11	-1.34497	-7.86689	-4.98546	8.33773e-07	1.39966e-06	3.98469
BAZ1A	0.414855	4.21489	4.98252	8.45983e-07	1.41746e-06	3.97066
ZFP91	0.31853	4.39227	4.97681	8.70211e-07	1.4553e-06	3.94341
ARIH1	0.356731	5.33067	4.96511	9.21891e-07	1.53881e-06	3.88775
SMU1	0.307269	3.48468	4.94554	1.01506e-06	1.69114e-06	3.79489
TRIM31	-1.41915	-1.63956	-4.94179	1.03391e-06	1.71929e-06	3.77715
WDR92	0.324604	2.61985	4.9383	1.05179e-06	1.74574e-06	3.76061
PHRF1	-0.348522	3.7203	-4.91879	1.15719e-06	1.91707e-06	3.66853
KLHL42	-0.455291	3.20185	-4.90115	1.2613e-06	2.08563e-06	3.58549
TRIM17	-0.983873	0.913399	-4.89255	1.31519e-06	2.17067e-06	3.54517
SHPRH	-0.476671	1.29214	-4.83749	1.71714e-06	2.82879e-06	3.28826
ASB6	-0.260132	3.60046	-4.82977	1.7822e-06	2.93051e-06	3.25245
ZBTB14	0.30485	2.58274	4.81551	1.90874e-06	3.13274e-06	3.18641
RNF213	-0.408211	5.63797	-4.79348	2.12128e-06	3.47511e-06	3.0848
LRRC41	-0.264672	5.50158	-4.79061	2.15054e-06	3.51652e-06	3.07162
ZBTB39	0.423331	1.33669	4.78448	2.21443e-06	3.61431e-06	3.04345
ZNF106	-0.397874	3.11804	-4.76459	2.43467e-06	3.96645e-06	2.95223
PPARA	-0.412673	2.11578	-4.75385	2.56234e-06	4.16674e-06	2.90307
WDR47	0.4081	2.49906	4.75239	2.58009e-06	4.1879e-06	2.89643
HOXB4	0.802174	0.349141	4.74176	2.71361e-06	4.39655e-06	2.84791
PEX2	0.338136	5.07268	4.73352	2.82156e-06	4.56308e-06	2.8104
RNFT1	0.362532	3.16772	4.6711	3.7849e-06	6.10982e-06	2.52814
HIRA	0.347947	3.5717	4.66723	3.85401e-06	6.21002e-06	2.51076
WDFY3	-0.386903	2.97377	-4.62608	4.66843e-06	7.50861e-06	2.3267
CBL	0.376764	1.91632	4.61844	4.83696e-06	7.76552e-06	2.29266
KLHL4	1.2133	-2.19518	4.60133	5.23545e-06	8.39002e-06	2.2167
AMFR	0.296639	5.57236	4.54735	6.71024e-06	1.0734e-05	1.97871
CREBBP	-0.347385	3.98853	-4.53704	7.03395e-06	1.12314e-05	1.93356
TRIM9	-0.941357	-0.913944	-4.51697	7.70746e-06	1.22846e-05	1.84594
IRF2BP1	-0.317907	3.76702	-4.51626	7.73249e-06	1.23023e-05	1.84284
BRWD1	-0.286228	3.36276	-4.49602	8.47643e-06	1.34617e-05	1.75486
DCAF17	-0.341495	2.58735	-4.49126	8.66115e-06	1.37303e-05	1.73421
KCTD9	-0.336777	3.75159	-4.48266	9.00458e-06	1.42492e-05	1.69698
PDLIM2	-0.443459	5.14406	-4.4704	9.51728e-06	1.50336e-05	1.64397
KDM2A	-0.288376	5.27108	-4.45964	9.98988e-06	1.57519e-05	1.59759
RNF128	1.14093	0.793589	4.45892	1.0022e-05	1.57743e-05	1.59452
WDR78	-0.594868	0.339514	-4.42099	1.18796e-05	1.8665e-05	1.43184
FEM1C	-0.287109	2.43103	-4.39809	1.31556e-05	2.0633e-05	1.3343
BACH2	-0.670516	-0.114188	-4.38596	1.3884e-05	2.17368e-05	1.28279
FBXL6	-0.340561	4.18973	-4.34042	1.69777e-05	2.65333e-05	1.09062
ASB7	0.254852	2.22198	4.3322	1.76022e-05	2.74607e-05	1.05614
TRIM48	1.14909	-8.97278	4.31936	1.86216e-05	2.89998e-05	1.00239
RNF19A	-0.390924	4.38032	-4.31043	1.93634e-05	3.00987e-05	0.965119
CBLL1	0.309957	3.36612	4.31005	1.93954e-05	3.00987e-05	0.96354
KCTD2	-0.314837	3.91575	-4.29453	2.07543e-05	3.2151e-05	0.89893
LLGL2	-0.471518	4.88578	-4.28006	2.21036e-05	3.41812e-05	0.838853
ZBTB34	-0.327439	1.35492	-4.27133	2.29574e-05	3.54395e-05	0.80271
WDR5	0.28025	4.52729	4.26173	2.39325e-05	3.68803e-05	0.763051
BTBD7	-0.315229	2.86494	-4.26112	2.39964e-05	3.69144e-05	0.760508
ANAPC1	0.282122	3.37965	4.25829	2.42915e-05	3.73033e-05	0.748857
PCGF2	-0.305575	4.92182	-4.24335	2.59112e-05	3.97216e-05	0.687334
C17orf78	-1.14065	-7.83239	-4.24146	2.61235e-05	3.99776e-05	0.67956
RC3H2	0.254637	3.22934	4.208	3.01637e-05	4.60806e-05	0.542572
MID2	-0.526083	2.18785	-4.19018	3.25515e-05	4.96424e-05	0.47004
KBTBD4	0.328895	3.28045	4.18761	3.2911e-05	5.00637e-05	0.459585
ZBTB45	-0.280718	3.12638	-4.18739	3.29411e-05	5.00637e-05	0.458715
TRIM5	-0.370644	3.27751	-4.18076	3.38857e-05	5.14108e-05	0.431805
SEC31A	-0.218403	6.58061	-4.16722	3.5895e-05	5.43658e-05	0.376992
MIB1	0.364838	2.99237	4.16226	3.66595e-05	5.54287e-05	0.356941
FBXW10	-1.12367	-4.01627	-4.15589	3.76629e-05	5.68485e-05	0.331255
RRP9	0.258743	4.1226	4.07924	5.19869e-05	7.83353e-05	0.0249362
KMT2C	-0.305107	3.21596	-4.06268	5.56995e-05	8.37865e-05	-0.0405498
DYNC1I1	-0.753388	1.62105	-4.0452	5.98921e-05	8.994e-05	-0.109419
DCUN1D3	-0.348702	2.05389	-4.0402	6.1143e-05	9.16626e-05	-0.129031
PLAA	0.389917	3.49131	4.03938	6.13514e-05	9.18192e-05	-0.132259
FBXO8	-0.23372	3.49996	-4.03005	6.37651e-05	9.527e-05	-0.168861
RNF11	0.28532	5.51764	4.02508	6.50855e-05	9.70786e-05	-0.188299
ZBTB21	-0.336152	1.81878	-4.01211	6.86593e-05	0.000102236	-0.238984
TRIP12	0.264976	5.313	4.00183	7.16197e-05	0.000106465	-0.278998
CFAP52	-1.00069	-2.10772	-3.99304	7.42484e-05	0.000110187	-0.313159
RAD18	0.295463	1.9173	3.98772	7.58864e-05	0.000112429	-0.333836
PCGF1	0.215409	4.58752	3.9544	8.693e-05	0.000128575	-0.462512
GEMIN5	0.225619	2.45529	3.87454	0.000119929	0.000177086	-0.766844
RCHY1	-0.281569	3.74125	-3.8585	0.000127851	0.000188467	-0.827259
DCAF15	-0.250454	4.78934	-3.83226	0.000141886	0.000208809	-0.925591
TAF5L	0.25435	3.57029	3.82958	0.000143398	0.000210682	-0.935589
DDB1	0.183221	6.73254	3.82406	0.000146562	0.000214974	-0.956183
RBBP7	-0.236956	6.64798	-3.81073	0.000154471	0.000226199	-1.00576
FBXW9	0.245179	3.12228	3.79221	0.000166135	0.000242877	-1.0744
WDR20	-0.220336	3.32729	-3.79128	0.000166744	0.000243364	-1.07785
SKP1	-0.201113	8.45004	-3.78775	0.00016907	0.000246351	-1.0909
RLIM	0.214053	3.05379	3.78517	0.000170789	0.000248446	-1.10044
RNF41	-0.246082	4.56809	-3.77436	0.000178167	0.000258752	-1.14029
BARD1	0.395468	1.55871	3.76348	0.000185892	0.000269528	-1.18027
CCNB1IP1	-0.312848	5.07807	-3.76203	0.000186943	0.000270608	-1.18558
WDR77	0.28806	4.60788	3.62916	0.000311335	0.000449933	-1.66505
RNF126	-0.238179	5.12702	-3.61427	0.000329324	0.000475153	-1.71773
CUL1	0.211512	4.87984	3.57409	0.000382888	0.000551533	-1.85895
TRIM26	0.22725	4.75996	3.57346	0.000383788	0.00055193	-1.86115
RNF121	0.223833	4.3347	3.55779	0.000406849	0.000584143	-1.91578
KBTBD6	0.257892	1.56755	3.54035	0.000434047	0.000622181	-1.97633
DCAF10	0.245764	3.28552	3.5162	0.000474541	0.000678121	-2.05973
ZBTB18	-0.372625	2.60398	-3.51616	0.000474608	0.000678121	-2.05986
PCGF5	0.243241	4.0695	3.49828	0.000506818	0.000722973	-2.12121
PWP2	-0.551259	1.7919	-3.4933	0.000516151	0.0007351	-2.13826
DCAF11	-0.214848	5.05669	-3.46451	0.000573338	0.000815229	-2.23634
POC1B	0.240775	2.93602	3.4551	0.000593278	0.000842226	-2.26823
RNF125	-0.362769	-0.0861474	-3.44641	0.000612259	0.000867776	-2.2976
BPTF	-0.239513	4.70392	-3.40969	0.000698912	0.000989005	-2.42094
ANAPC5	-0.155862	6.38355	-3.4072	0.000705185	0.000996285	-2.42926
PAAF1	-0.23748	4.22115	-3.40594	0.000708376	0.000999195	-2.43347
BTBD6	-0.222483	5.32553	-3.37968	0.00077805	0.00109572	-2.52077
BCL6B	-0.41375	1.52596	-3.36271	0.000826427	0.001162	-2.57686
RNF141	0.302698	4.13973	3.35672	0.000844179	0.00118507	-2.59661
RNF40	0.181246	5.89069	3.35246	0.000857007	0.00120117	-2.61063
TRIM21	0.251912	3.76785	3.30397	0.00101635	0.00142224	-2.76893
RNF225	-1.24078	-4.63254	-3.30085	0.00102751	0.00143559	-2.77906
FEM1B	0.259452	3.85035	3.29464	0.00105001	0.00146471	-2.79914
TRIM35	-0.231212	2.77106	-3.25704	0.0011964	0.00166628	-2.92005
RHOBTB2	-0.388018	2.89124	-3.24912	0.00122953	0.00170973	-2.94534
CORO7-PAM16	-1.07107	-4.19871	-3.2452	0.00124627	0.00173027	-2.95784
RAB40B	-0.395193	3.72078	-3.23825	0.00127641	0.00176934	-2.97995
HIC2	0.352977	0.669508	3.21841	0.00136631	0.00189099	-3.04288
TRIML1	1.1044	-7.69545	3.18876	0.00151156	0.00208874	-3.13619
FBXL17	-0.225493	2.42664	-3.18226	0.00154522	0.00213192	-3.15652
SIAH1	-0.209674	4.09569	-3.17662	0.00157504	0.00216967	-3.17415
RFPL4B	0.996741	-8.06221	3.16685	0.00162793	0.00223904	-3.20462
ZBTB24	0.221386	1.67249	3.16175	0.00165617	0.00227433	-3.22047
KLHL23	-0.396891	2.18389	-3.15143	0.00171469	0.00235104	-3.25248
TMF1	-0.229088	3.10919	-3.15049	0.00172012	0.00235483	-3.25539
ING3	-0.224127	2.81428	-3.14724	0.00173903	0.00237703	-3.26547
FBXO33	-0.185006	2.24881	-3.13235	0.00182803	0.00249482	-3.31144
DCAF4	-0.221335	3.33298	-3.12162	0.00189471	0.00258184	-3.34442
UBE4A	-0.22753	3.28152	-3.10846	0.0019796	0.00269335	-3.38474
UBR5	-0.197048	5.41705	-3.09588	0.00206399	0.00280385	-3.42313
C10orf90	1.14786	-4.98605	3.05422	0.00236765	0.00321141	-3.54917
RNF111	-0.186647	3.56233	-3.04352	0.002452	0.00332073	-3.58127
DNAI1	-1.10811	-3.26754	-3.02334	0.00261859	0.00354091	-3.64151
FBXL20	0.232486	1.92425	3.02273	0.00262377	0.00354249	-3.64333
PHIP	-0.227292	2.75504	-3.01816	0.00266298	0.00358994	-3.65691
RP11-432B6.3	-0.998554	-6.65643	-2.98176	0.00299511	0.00403153	-3.76445
KDM5C	-0.205584	4.89368	-2.97402	0.00307037	0.00412654	-3.78713
EML1	-0.407404	2.41869	-2.958	0.00323182	0.00433692	-3.83394
FBXO48	0.272066	-0.528272	2.95607	0.00325179	0.00435711	-3.83956
RNF212B	-1.20018	-6.44813	-2.94977	0.00331781	0.00443883	-3.85791
WDR70	0.184771	4.60937	2.92913	0.00354252	0.00473229	-3.91768
WDR74	0.164522	5.44068	2.91391	0.00371702	0.0049579	-3.9615
KCTD21	0.209373	2.07018	2.9104	0.0037584	0.00500553	-3.97158
KLHL31	-0.546169	-1.1862	-2.89751	0.00391379	0.00520463	-4.00846
GNB2	0.149454	7.8129	2.86545	0.00432621	0.00574443	-4.09956
GAN	-0.299611	0.701511	-2.86488	0.00433387	0.00574596	-4.10117
HERC3	0.30785	4.87587	2.84092	0.00466799	0.00617966	-4.16859
THOC6	0.170543	5.03244	2.83933	0.00469085	0.00620063	-4.17302
RNF14	-0.169688	4.60376	-2.83311	0.00478173	0.00631132	-4.19042
TAF5	0.202263	1.18328	2.82106	0.00496246	0.00654007	-4.22405
KBTBD7	0.240059	1.18601	2.82009	0.00497716	0.00654967	-4.22673
SOCS6	0.238966	2.56803	2.81756	0.00501594	0.00659089	-4.23376
GNB5	-0.223897	3.9442	-2.81106	0.00511698	0.00671367	-4.25183
CPNE1	-0.220443	7.28651	-2.79776	0.00532919	0.00698171	-4.28861
GTF3C2	-0.156089	5.34642	-2.77239	0.00575652	0.00753038	-4.35836
WDR91	-0.288466	3.83606	-2.76728	0.0058462	0.00763638	-4.37232
TRIM25	0.21404	3.86678	2.75564	0.00605535	0.0078979	-4.40406
ZBTB38	0.292617	4.04309	2.74091	0.00632953	0.00824333	-4.44402
KLHL11	0.376575	-0.0768202	2.73286	0.00648411	0.0084322	-4.46577
FANCL	-0.232975	4.16986	-2.69568	0.00724313	0.00940542	-4.56543
HECW1	-0.61307	-0.44553	-2.66946	0.00782577	0.0101471	-4.63494
BTBD9	-0.224111	1.48109	-2.64113	0.00850209	0.0110078	-4.70928
FBXO4	0.203642	3.41364	2.63617	0.00862562	0.0111514	-4.7222
CDC23	0.143652	3.82723	2.62801	0.00883268	0.0113899	-4.74344
GPR75-ASB3	-0.180475	3.34755	-2.62788	0.00883589	0.0113899	-4.74377
TRIM10	0.752209	-7.30109	2.62651	0.00887109	0.0114186	-4.74732
ZBTB5	-0.204411	2.71185	-2.59683	0.00966494	0.0124223	-4.82396
KLHL5	0.280993	4.42231	2.57131	0.0103975	0.0133444	-4.88916
KLHL9	-0.270915	2.62948	-2.56401	0.0106162	0.0136054	-4.90772
TRIM6	-0.358928	0.992946	-2.54966	0.0110577	0.0141487	-4.94401
BIRC2	0.150497	4.52743	2.5492	0.0110722	0.0141487	-4.94517
TRAF3IP2	-0.194625	4.6023	-2.50824	0.0124251	0.0158546	-5.04763
TAF3	-0.149398	1.59612	-2.5038	0.0125804	0.0160296	-5.05865
WDR87	-0.685418	-7.86916	-2.47783	0.0135225	0.0171866	-5.12265
FBXL5	-0.153256	5.18672	-2.47743	0.0135375	0.0171866	-5.12363
FBXO2	-0.598623	3.37641	-2.47715	0.0135483	0.0171866	-5.12434
LLGL1	0.198675	3.47575	2.47667	0.0135663	0.0171866	-5.12552
DPF3	-0.373775	-2.24427	-2.47453	0.0136467	0.0172636	-5.13074
TNFAIP3	0.337658	4.18811	2.47383	0.0136733	0.0172725	-5.13247
WDSUB1	0.185223	2.69311	2.46245	0.0141098	0.0177985	-5.16027
WDR44	0.20067	2.53476	2.45446	0.0144236	0.0181683	-5.17971
TRIM46	-0.382342	0.296772	-2.44688	0.0147271	0.0185242	-5.19811
CDC40	0.169753	3.18919	2.44285	0.0148909	0.0186975	-5.20787
RPTOR	-0.165212	3.3806	-2.44245	0.0149071	0.0186975	-5.20884
PIAS2	0.21007	2.91163	2.42898	0.0154661	0.0193711	-5.24132
KATNB1	0.148748	3.89253	2.42409	0.0156737	0.0196033	-5.25307
UTP15	0.165372	2.55704	2.41609	0.0160184	0.020006	-5.27224
RP11-574F21.3	-0.895273	-4.5008	-2.40324	0.0165861	0.0206858	-5.3029
ZBTB22	-0.132332	3.51736	-2.38594	0.0173788	0.0216438	-5.34395
ZBTB43	-0.208559	2.12995	-2.38062	0.0176289	0.0219244	-5.3565
PJA1	0.147536	3.87047	2.36918	0.0181778	0.0225752	-5.38342
DCAF8L2	0.728044	-8.59611	2.3686	0.018206	0.0225786	-5.38478
BIRC3	0.373093	3.01987	2.36684	0.0182919	0.0226532	-5.38891
DPF2	-0.12199	5.26069	-2.35809	0.0187242	0.0231561	-5.40939
FBXW8	0.157592	2.45891	2.34407	0.0194354	0.0240021	-5.44205
RNF5	0.139202	5.63547	2.33219	0.0200567	0.0247348	-5.46958
RNF114	0.146334	5.75102	2.32373	0.0205096	0.025258	-5.4891
UBE4B	-0.169384	4.33258	-2.31727	0.0208617	0.0256558	-5.50397
RNF130	-0.154222	5.54413	-2.30474	0.0215589	0.0264763	-5.53267
KLHL32	-0.447891	-3.22748	-2.28702	0.0225801	0.027692	-5.573
UBE3D	-0.205556	1.24821	-2.21424	0.0272287	0.0333467	-5.73546
RNF170	0.160257	3.03836	2.19777	0.0283884	0.0347187	-5.7715
FBXW11	-0.134091	3.78995	-2.19527	0.0285686	0.0348909	-5.77696
SOCS5	0.161186	3.03167	2.19445	0.0286276	0.0349146	-5.77874
TRIM6-TRIM34	0.469174	-9.31947	2.17204	0.0302866	0.036887	-5.82729
CCIN	-0.441119	-3.27124	-2.11821	0.0346127	0.0420978	-5.94191
KLHL34	0.603853	-6.4456	2.11422	0.0349539	0.0424543	-5.9503
BRWD3	-0.210231	1.26337	-2.10251	0.0359702	0.0436287	-5.9748
KBTBD3	-0.161415	1.77247	-2.076	0.0383657	0.0464704	-6.02981
RFPL4A	0.647453	-8.38861	2.07313	0.038633	0.0467301	-6.03572
ARNT	-0.133205	4.08816	-2.06309	0.0395805	0.0478107	-6.05634
ASB4	-0.630627	-4.1727	-2.06078	0.0398018	0.0480123	-6.06108
SOCS7	0.214533	2.56298	2.05513	0.0403463	0.0486027	-6.07263
PLRG1	0.114331	5.22262	2.04929	0.0409161	0.049222	-6.08454
KCTD17	-0.173822	3.79668	-2.02188	0.0436803	0.0524758	-6.13995
KLHL2	-0.172019	3.02767	-2.01716	0.0441727	0.0529953	-6.14944
PREB	-0.0998438	5.70876	-2.00832	0.0451059	0.0540414	-6.16711
WIPI2	0.101566	5.45679	2.00762	0.0451805	0.0540574	-6.1685
DCAF4L2	0.686995	-8.532	2.00171	0.0458153	0.0547427	-6.18029
RNF4	-0.11448	4.85651	-1.99296	0.0467683	0.055806	-6.19766
TOPORS	-0.145402	2.79618	-1.98719	0.0474054	0.0564899	-6.20906
HERC5	-0.265914	1.93767	-1.98454	0.0477005	0.0567648	-6.21429
SART1	0.12034	5.9078	1.97892	0.0483317	0.0574387	-6.22536
RNF43	-0.421005	2.62676	-1.95889	0.050639	0.0600998	-6.26455
TRIM60	-0.21217	-9.82665	-1.95613	0.0509647	0.0604051	-6.26993
FBXW2	0.147881	4.21178	1.93173	0.0539146	0.0638158	-6.31708
AAMP	0.0972537	6.56721	1.92304	0.0550002	0.0650136	-6.33374
HERC6	-0.239176	2.42076	-1.89612	0.0584765	0.0690304	-6.38484
VPS41	0.129258	4.28668	1.88391	0.0601127	0.0708672	-6.40779
CFAP57	0.349376	-1.30336	1.85511	0.0641248	0.0754962	-6.46136
PAFAH1B1	0.123616	5.53255	1.84431	0.0656841	0.0772291	-6.48122
WDR63	0.355443	-2.40948	1.83141	0.0675894	0.0793636	-6.50481
FZR1	-0.11905	4.63206	-1.80716	0.0712933	0.0836015	-6.54871
TRIM7	-0.440724	1.79088	-1.80443	0.0717205	0.083991	-6.55362
RFFL	-0.167113	3.69126	-1.80275	0.0719842	0.0841881	-6.55663
CH507-9B2.5	0.24421	3.14932	1.79482	0.0732408	0.0855445	-6.57082
IPP	0.119304	2.55241	1.7789	0.0758185	0.0884382	-6.59914
BTBD11	0.386536	1.3812	1.77792	0.0759782	0.0885076	-6.60086
RNF222	0.512003	-4.88734	1.77653	0.076208	0.0886583	-6.60333
DCAF8L1	0.349218	-9.24491	1.74841	0.0809613	0.0939594	-6.65266
ZBTB44	0.135307	3.60334	1.74831	0.0809775	0.0939594	-6.65283
TLE4	0.215641	2.91151	1.7461	0.0813614	0.094281	-6.65667
WDR1	0.122943	7.06195	1.74274	0.081948	0.0948363	-6.66252
MYLIP	-0.175858	3.82606	-1.73282	0.0836972	0.0967338	-6.67967
TRIM51	0.267654	-9.58698	1.70568	0.0886423	0.102315	-6.72613
BTBD8	-0.248383	-2.14635	-1.67067	0.0953654	0.109932	-6.78498
KLHL38	-0.472819	-4.01986	-1.65985	0.0975239	0.112273	-6.80293
NSMCE1	-0.0904543	5.8642	-1.62594	0.104544	0.120199	-6.85842
KLHL13	-0.393829	1.5403	-1.59863	0.110487	0.126867	-6.90229
RNF32	-0.205574	0.913268	-1.57833	0.115075	0.131962	-6.93442
TRAF6	-0.111652	1.99059	-1.57436	0.11599	0.13284	-6.94066
CISH	0.151701	2.92425	1.55611	0.120266	0.137559	-6.96912
APAF1	-0.112883	2.12569	-1.53708	0.124858	0.142626	-6.99846
CBLB	-0.127727	3.5912	-1.50752	0.132261	0.150886	-7.04331
ASB8	-0.0793895	3.77385	-1.48836	0.137239	0.156364	-7.07193
CORO2A	0.269447	2.94478	1.48117	0.139143	0.158329	-7.08256
PEX7	-0.108586	2.66026	-1.474	0.141063	0.160307	-7.09313
VHL	0.096503	3.83563	1.43251	0.152576	0.173168	-7.15326
PCGF6	0.102877	2.44216	1.42823	0.153804	0.174338	-7.15937
TRIM61	-0.297166	-1.92746	-1.42438	0.154915	0.175371	-7.16485
KLHL28	0.108829	1.46621	1.42086	0.155935	0.1763	-7.16984
ZBTB3	-0.0945288	1.52207	-1.41177	0.158593	0.179076	-7.18268
DNAI2	0.509831	-4.05223	1.4021	0.161458	0.182078	-7.19624
RNF135	0.0947802	3.86689	1.39797	0.162695	0.183239	-7.20201
CUL4A	-0.106128	4.95027	-1.3789	0.168496	0.189532	-7.22843
AMBRA1	-0.082174	3.47215	-1.37532	0.169601	0.190531	-7.23334
WHSC1L1	0.140945	4.94386	1.36461	0.172943	0.194039	-7.24798
NBEAL1	0.0970186	1.51362	1.35758	0.175163	0.19628	-7.25752
PPP2R2A	0.0828159	4.88715	1.33168	0.183526	0.205391	-7.29227
RP11-385D13.1	0.304948	-4.26815	1.32813	0.184694	0.206437	-7.29698
TRAF4	-0.119915	5.55875	-1.32374	0.18615	0.207801	-7.3028
SMURF1	0.104605	3.85055	1.31955	0.187544	0.209093	-7.30832
WRAP73	-0.0877502	4.16249	-1.31339	0.18961	0.21113	-7.31642
FBXO30	-0.124337	1.5262	-1.28026	0.201002	0.223532	-7.35928
CUL3	-0.05824	5.40517	-1.23688	0.216668	0.240651	-7.41378
PIAS4	-0.080884	3.6172	-1.23553	0.21717	0.240906	-7.41545
IRF2BPL	-0.0919758	4.14255	-1.233	0.218112	0.241647	-7.41857
CBLC	-0.562764	2.49373	-1.22026	0.222899	0.246642	-7.43417
RSPRY1	0.0879783	3.78354	1.20961	0.226958	0.250819	-7.44709
MDM2	-0.086544	5.37168	-1.1926	0.23355	0.257781	-7.46748
WDR82	0.0644222	4.91329	1.18987	0.234619	0.258638	-7.47073
UFL1	0.0727593	3.31609	1.11977	0.263307	0.289901	-7.55156
ANAPC13	0.0624442	5.78408	1.08366	0.279	0.306796	-7.59131
CUL5	-0.0673647	2.89012	-1.06876	0.285654	0.313722	-7.60732
WDR34	0.0788629	5.35244	1.06748	0.286234	0.313968	-7.60869
ZBTB8A	-0.0830021	1.15319	-1.0626	0.288436	0.315991	-7.61388
CUL4B	0.0678119	4.36971	1.03479	0.301229	0.329597	-7.64302
RNF145	0.0810661	5.63572	1.03218	0.302449	0.330523	-7.64571
SMURF2	0.0845046	3.41645	1.03111	0.30295	0.330661	-7.64682
LNX1	0.152059	2.00569	1.02288	0.306823	0.334474	-7.65526
RNF24	0.086161	3.08356	1.00388	0.315888	0.343932	-7.6745
TRAF2	0.0727232	3.72166	0.993622	0.320851	0.348906	-7.68474
DTX2	0.0850243	4.79104	0.976889	0.329061	0.357393	-7.70121
WDR45B	0.0740685	6.18361	0.956663	0.339165	0.367915	-7.72075
WDR36	0.0609316	2.63108	0.95494	0.340035	0.368406	-7.7224
NSD1	0.0661828	3.1179	0.945079	0.345041	0.373371	-7.73176
FBXO11	0.0597698	4.55427	0.938622	0.348344	0.376484	-7.73784
TBL3	0.0494793	5.15905	0.93036	0.3526	0.380618	-7.74555
IVNS1ABP	-0.0795014	5.99432	-0.92651	0.354594	0.382304	-7.74913
ENC1	-0.121752	3.22451	-0.916547	0.359789	0.387431	-7.7583
FBXO3	0.0656401	4.02838	0.908385	0.36408	0.391574	-7.76575
CNOT4	-0.0491881	3.09353	-0.897738	0.369725	0.397162	-7.77536
TRIM47	-0.0958723	4.98359	-0.894593	0.371403	0.39848	-7.77818
KLHL15	-0.0705244	1.21878	-0.889547	0.374105	0.400536	-7.78268
PPP2R2C	0.236134	2.15821	0.88932	0.374227	0.400536	-7.78288
IFT80	-0.0759345	3.65624	-0.888054	0.374906	0.400778	-7.784
SHKBP1	-0.0643782	5.81442	-0.87525	0.381826	0.407682	-7.79529
NOSIP	0.0479649	5.77277	0.863987	0.387978	0.41375	-7.80508
OSTM1	0.0676798	3.79619	0.858471	0.391013	0.416483	-7.80983
KIF21B	0.111242	-0.32985	0.84904	0.396235	0.421536	-7.81788
WDR18	-0.0566759	5.02845	-0.840566	0.400962	0.426053	-7.82503
FUS	-0.053158	7.92394	-0.829906	0.406958	0.431904	-7.83394
FBXO7	0.0426813	5.84678	0.823772	0.410433	0.435068	-7.83901
DCAF6	0.0505573	5.25955	0.798763	0.424778	0.449735	-7.85929
WDR88	-0.128117	-3.05744	-0.786364	0.431999	0.456832	-7.86912
RNF217	0.103582	2.76779	0.771648	0.44066	0.465434	-7.88058
MTF2	-0.0547227	3.0908	-0.769612	0.441866	0.46615	-7.88215
AREL1	-0.049389	3.49616	-0.695633	0.486958	0.513107	-7.93635
MUL1	-0.0405696	4.04534	-0.691555	0.489514	0.515186	-7.93918
ZSWIM2	0.138021	-9.23868	0.663755	0.50713	0.53309	-7.95803
RNF122	-0.0625634	2.9162	-0.653293	0.513845	0.539506	-7.96492
RNF182	0.137984	-1.52503	0.640999	0.521795	0.547203	-7.97288
FBXO15	0.0907993	-0.223625	0.638666	0.52331	0.548141	-7.97437
TRIM2	-0.0945044	3.60027	-0.636574	0.524672	0.548392	-7.9757
EP300	-0.0578548	3.64132	-0.63639	0.524792	0.548392	-7.97582
ZNRF3	0.069882	1.96785	0.621675	0.534417	0.55779	-7.98508
DTX4	0.0720935	2.91172	0.57984	0.562264	0.586162	-8.01022
MAP3K1	0.0425335	2.56181	0.55009	0.582485	0.606526	-8.02704
PEX10	-0.03474	3.94924	-0.545322	0.585757	0.609215	-8.02965
MID1	-0.0700546	2.9087	-0.544282	0.586472	0.609241	-8.03022
WDR5B	0.0417718	1.9129	0.535317	0.592651	0.614936	-8.03506
FBXL19	-0.0396482	3.58657	-0.49991	0.617342	0.639804	-8.0534
STUB1	-0.0256166	6.67658	-0.493523	0.621843	0.643714	-8.05657
RNF216	-0.0284335	3.92787	-0.475178	0.634852	0.65641	-8.06546
PML	0.0319337	5.52602	0.471043	0.6378	0.658687	-8.06742
CDRT1	-0.0820032	-0.605137	-0.465788	0.641555	0.661791	-8.06988
KAT6A	-0.0417765	3.05139	-0.462269	0.644074	0.663614	-8.07152
NUP43	-0.0280756	3.35219	-0.438081	0.661503	0.680777	-8.08241
SPOPL	-0.032458	2.62471	-0.433116	0.665103	0.683686	-8.08458
CDC26	-0.0236437	5.15996	-0.423992	0.67174	0.689705	-8.08849
MLST8	0.020707	5.23597	0.414895	0.678383	0.695717	-8.09231
ING1	-0.0246371	3.3234	-0.368201	0.712867	0.730234	-8.11061
KLHL18	-0.0254706	3.02182	-0.365236	0.715078	0.73165	-8.1117
PPARG	-0.0603399	2.31505	-0.359193	0.719591	0.735415	-8.11389
WDR61	-0.0192445	5.68992	-0.352585	0.724537	0.739614	-8.11624
WDR49	0.108323	-2.28463	0.336512	0.736615	0.751075	-8.12178
TRIM40	0.066018	-9.05377	0.308312	0.757964	0.771952	-8.13088
SOCS4	0.0231363	2.23035	0.301873	0.762865	0.776048	-8.13285
TRIM50	0.0956283	-4.81247	0.298775	0.765227	0.777555	-8.13378
TRIM11	0.0154015	4.08008	0.24822	0.804058	0.816073	-8.14762
WDR64	-0.065077	-6.14183	-0.225057	0.82202	0.833042	-8.15311
TRIM65	0.0145668	3.65617	0.224228	0.822664	0.833042	-8.15329
RNF223	0.0734068	-2.12086	0.219642	0.826233	0.835697	-8.15431
STRN3	-0.0178841	3.55532	-0.208406	0.834991	0.843589	-8.15672
GZF1	0.013522	2.49071	0.206867	0.836191	0.843837	-8.15704
CUL7	0.0113243	3.82785	0.148241	0.882208	0.889257	-8.16746
RNF220	0.00627395	5.73066	0.13529	0.892433	0.898538	-8.1693
GTF2H2C	-0.00777814	3.46003	-0.115698	0.907935	0.913105	-8.17176
WWP1	0.00358455	4.18366	0.0449597	0.964156	0.968544	-8.17745
PPP2R2B	0.0081245	0.559073	0.03774	0.969909	0.973215	-8.17775
TRIM72	-0.00706945	-4.82257	-0.0225963	0.981981	0.984154	-8.1782
KDM7A	-0.002155	2.17023	-0.0199443	0.984095	0.984154	-8.17826
NEDD4	-0.00204727	1.84223	-0.0198709	0.984154	0.984154	-8.17826

## Sheet: Supplementary  TableS4
Additional file 1: TableS4 The analysis of clinical characteristics and the expression of CDC20 by immunohistochemistry
	Negative	Weak	Medium	Strong	Overall
	(N=6)	(N=32)	(N=53)	(N=17)	(N=108)
Age
Mean (SD)	74.5 (8.89)	71.1 (10.3)	71.9 (8.93)	72.1 (8.06)	71.8 (9.15)
Median [Min, Max]	74.5 [63.0, 85.0]	71.5 [54.0, 96.0]	71.0 [57.0, 96.0]	70.0 [56.0, 87.0]	71.0 [54.0, 96.0]
Gleason.Score
0	5 (83.3%)	0 (0%)	0 (0%)	0 (0%)	5 (4.6%)
6	1 (16.7%)	9 (28.1%)	3 (5.7%)	0 (0%)	13 (12.0%)
7(3+4)	0 (0%)	13 (40.6%)	15 (28.3%)	2 (11.8%)	30 (27.8%)
7(4+3)	0 (0%)	4 (12.5%)	8 (15.1%)	2 (11.8%)	14 (13.0%)
8	0 (0%)	4 (12.5%)	7 (13.2%)	4 (23.5%)	15 (13.9%)
9	0 (0%)	2 (6.3%)	15 (28.3%)	6 (35.3%)	23 (21.3%)
10	0 (0%)	0 (0%)	5 (9.4%)	3 (17.6%)	8 (7.4%)
T.stage
T0	5 (83.3%)	0 (0%)	0 (0%)	0 (0%)	5 (4.6%)
T1c	1 (16.7%)	7 (21.9%)	6 (11.3%)	0 (0%)	14 (13.0%)
T2a	0 (0%)	5 (15.6%)	7 (13.2%)	1 (5.9%)	13 (12.0%)
T2b	0 (0%)	7 (21.9%)	15 (28.3%)	6 (35.3%)	28 (25.9%)
T2c	0 (0%)	7 (21.9%)	11 (20.8%)	9 (52.9%)	27 (25.0%)
T3a	0 (0%)	0 (0%)	4 (7.5%)	0 (0%)	4 (3.7%)
T3b	0 (0%)	2 (6.3%)	2 (3.8%)	0 (0%)	4 (3.7%)
T3c	0 (0%)	3 (9.4%)	7 (13.2%)	1 (5.9%)	11 (10.2%)
T4a	0 (0%)	1 (3.1%)	1 (1.9%)	0 (0%)	2 (1.9%)
Total.lymphnode
Mean (SD)	0 (0)	1.31 (1.79)	1.58 (2.39)	0.412 (0.870)	1.23 (2.02)
Median [Min, Max]	0 [0, 0]	0 [0, 7.00]	0 [0, 10.0]	0 [0, 3.00]	0 [0, 10.0]
Positive.Lympnode
Mean (SD)	0 (0)	0.0625 (0.354)	0.0755 (0.432)	0 (0)	0.0556 (0.357)
Median [Min, Max]	0 [0, 0]	0 [0, 2.00]	0 [0, 3.00]	0 [0, 0]	0 [0, 3.00]
Neuro.invasion
None	6 (100%)	26 (81.3%)	45 (84.9%)	14 (82.4%)	91 (84.3%)
Nerve invasion	0 (0%)	6 (18.8%)	8 (15.1%)	3 (17.6%)	17 (15.7%)

## Sheet: Supplementary  TableS5
Additional file 1: Table S5 The differential expressing genes between the CDC20-low and CDC20-high group
	logFC	AveExpr	t	P.Value	adj.P.Val	B
CDC20	1.21305	8.40039	22.599	2.20214e-78	4.27722e-74	167.739
TPX2	1.27927	9.00172	21.7347	3.48548e-74	3.38493e-70	158.154
KIF4A	1.15294	8.1746	20.5948	1.1836e-68	7.66301e-65	145.527
PLK1	0.967746	8.25628	20.2468	5.726e-67	2.7804e-63	141.681
DLGAP5	0.949232	7.69256	20.117	2.43073e-66	9.44242e-63	140.247
NUSAP1	1.1551	8.80978	19.9274	2.00288e-65	6.48366e-62	138.156
TOP2A	1.46598	9.60282	19.8107	7.33424e-65	2.03504e-61	136.869
BIRC5	1.25811	8.71852	19.5812	9.38356e-64	2.27821e-60	134.341
NEK2	0.991198	7.59549	19.468	3.29466e-63	7.11024e-60	133.096
CENPF	1.27657	9.07008	19.4023	6.82549e-63	1.32571e-59	132.373
SPAG5	0.912375	8.77303	19.317	1.75673e-62	3.10191e-59	131.436
KIF20A	1.07857	8.10977	19.2472	3.80579e-62	6.15999e-59	130.669
HMMR	1.00564	8.07542	19.1715	8.79531e-62	1.31409e-58	129.838
GTSE1	0.888359	7.75157	19.0687	2.74298e-61	3.80549e-58	128.711
BUB1	1.00789	8.11205	19.0012	5.78629e-61	7.49248e-58	127.97
MELK	0.946191	7.81411	18.9863	6.8147e-61	8.27262e-58	127.808
ESPL1	0.881643	7.71814	18.8823	2.15001e-60	2.45645e-57	126.669
RRM2	1.23868	8.87444	18.8641	2.62872e-60	2.83653e-57	126.469
CDCA5	0.942333	8.48553	18.7255	1.21288e-59	1.23988e-56	124.953
IQGAP3	1.0454	8.14828	18.5125	1.26642e-58	1.22989e-55	122.626
ASF1B	0.957246	8.33787	18.5027	1.41188e-58	1.30585e-55	122.519
BUB1B	0.841655	8.13239	18.457	2.33288e-58	2.05962e-55	122.021
NCAPG	0.907647	7.79907	18.4257	3.29179e-58	2.77985e-55	121.679
CDK1	1.11766	8.79595	18.3351	8.91025e-58	7.21099e-55	120.692
KIFC1	0.952858	8.59514	18.1274	8.69725e-57	6.52666e-54	118.432
UBE2C	1.17703	8.21669	18.127	8.73671e-57	6.52666e-54	118.428
CDC25C	0.685047	7.22585	18.0544	1.93613e-56	1.3928e-53	117.638
ASPM	0.975737	7.8247	18.0347	2.40311e-56	1.66699e-53	117.424
KIF2C	0.808356	8.08314	18.0168	2.9205e-56	1.95603e-53	117.231
CENPA	0.768511	7.23351	17.9475	6.23885e-56	4.03924e-53	116.478
CEP55	0.862227	7.72263	17.9356	7.10605e-56	4.40577e-53	116.349
FOXM1	0.969736	8.68758	17.9336	7.25865e-56	4.40577e-53	116.328
TACC3	0.975923	9.4466	17.8315	2.21587e-55	1.30421e-52	115.221
MKI67	1.19626	9.78793	17.8113	2.7647e-55	1.57938e-52	115.002
CKAP2L	0.778402	7.35484	17.6324	1.94388e-54	1.07874e-51	113.068
CDCA8	0.707653	8.23025	17.6256	2.09463e-54	1.13011e-51	112.993
TROAP	0.921672	7.83819	17.56	4.27728e-54	2.24534e-51	112.285
NCAPH	0.855701	7.77829	17.4851	9.6658e-54	4.9405e-51	111.477
MYBL2	1.19963	8.5578	17.4455	1.48677e-53	7.40451e-51	111.05
CCNA2	0.847331	8.22191	17.3621	3.67853e-53	1.7862e-50	110.152
CDKN3	0.750096	7.60921	17.2851	8.48073e-53	4.01759e-50	109.323
KIF18B	0.855272	7.40193	17.2255	1.61806e-52	7.34122e-50	108.683
PKMYT1	0.880124	8.14161	17.2251	1.62525e-52	7.34122e-50	108.678
PRR11	0.700725	7.83466	17.1964	2.21716e-52	9.59705e-50	108.37
KIF23	0.763122	7.98313	17.1962	2.22348e-52	9.59705e-50	108.367
KNL1	0.764822	7.62481	17.1688	2.99141e-52	1.26309e-49	108.073
NUF2	0.699963	7.41185	16.881	6.70307e-51	2.77008e-48	104.99
SGO1	0.608012	7.04656	16.8614	8.27398e-51	3.34803e-48	104.781
HJURP	1.01524	8.16073	16.7569	2.5485e-50	1.01019e-47	103.665
KIF14	0.693323	7.15765	16.7311	3.36528e-50	1.30728e-47	103.39
RACGAP1	0.71998	9.28954	16.6411	8.84852e-50	3.3699e-47	102.431
ANLN	0.99021	8.2357	16.6366	9.29002e-50	3.47e-47	102.383
PIMREG	0.723592	7.51753	16.602	1.34679e-49	4.93561e-47	102.014
SKA1	0.616487	7.33218	16.5912	1.51243e-49	5.43998e-47	101.899
E2F2	0.662897	7.36163	16.5286	2.95852e-49	1.04479e-46	101.234
PRC1	0.786201	9.31908	16.5042	3.8419e-49	1.33252e-46	100.975
AURKA	0.708615	8.15559	16.4283	8.66489e-49	2.9526e-46	100.169
SKA3	0.722271	7.63456	16.4189	9.57703e-49	3.20715e-46	100.069
UHRF1	0.830065	7.87424	16.3909	1.29154e-48	4.25181e-46	99.7727
DEPDC1B	0.757585	7.4251	16.3654	1.69716e-48	5.49398e-46	99.5019
PTTG1	0.929746	8.32471	16.2897	3.80977e-48	1.21307e-45	98.7001
CENPE	0.762647	8.10946	16.2822	4.127e-48	1.29288e-45	98.6208
TK1	1.01859	9.69749	16.252	5.6921e-48	1.75488e-45	98.302
NEIL3	0.521003	6.74023	16.1937	1.05943e-47	3.21521e-45	97.686
RAD54L	0.632142	7.31784	16.0917	3.13724e-47	9.37454e-45	96.6096
SHCBP1	0.707009	7.48443	16.0532	4.72452e-47	1.39037e-44	96.2036
CENPU	0.856168	8.66413	15.9441	1.50416e-46	4.3605e-44	95.0554
SPC25	0.623805	7.29188	15.8794	2.98621e-46	8.52958e-44	94.3754
LMNB1	0.88247	9.55789	15.8687	3.34251e-46	9.40893e-44	94.2637
OIP5	0.431718	6.98656	15.8595	3.68592e-46	1.02274e-43	94.1667
EXO1	0.694393	7.31926	15.8152	5.88949e-46	1.61115e-43	93.7021
PBK	0.828069	7.52597	15.6764	2.55076e-45	6.88102e-43	92.2488
CCNB1	0.750211	9.34105	15.6349	3.94636e-45	1.05e-42	91.8161
CENPI	0.537054	7.1058	15.6172	4.75613e-45	1.24836e-42	91.6311
KIF11	0.78169	8.83671	15.4364	3.18181e-44	8.24005e-42	89.7468
MCM10	0.634341	7.16305	15.3904	5.15012e-44	1.31619e-41	89.2694
POLQ	0.639378	7.2393	15.3066	1.23837e-43	3.12374e-41	88.3996
CDC45	0.721787	7.69496	15.2639	1.9353e-43	4.81914e-41	87.957
AURKB	0.786174	7.67832	15.2328	2.67866e-43	6.58577e-41	87.6347
KIF15	0.722229	7.74139	15.1725	5.02389e-43	1.21974e-40	87.0113
CIT	0.692051	8.40996	15.0591	1.63668e-42	3.9246e-40	85.8405
DTL	0.720136	7.81915	15.0547	1.712e-42	4.05514e-40	85.7959
DIAPH3	0.599972	7.38268	15.0208	2.43449e-42	5.69701e-40	85.4469
ARHGAP11A	0.671591	8.27302	14.9485	5.15581e-42	1.19216e-39	84.7031
CDCA3	0.709874	8.04631	14.8614	1.27106e-41	2.90445e-39	83.8087
CDCA2	0.571634	7.12478	14.7883	2.7059e-41	6.11124e-39	83.0598
ORC1	0.454028	7.33437	14.6081	1.73303e-40	3.86903e-38	81.2191
SPC24	0.771439	7.97873	14.5295	3.88087e-40	8.5657e-38	80.4201
ERCC6L	0.512613	7.32977	14.4121	1.29197e-39	2.81955e-37	79.2281
MND1	0.502096	7.06583	14.3766	1.8565e-39	4.00654e-37	78.8689
EZH2	0.616689	8.84672	14.3428	2.6217e-39	5.59575e-37	78.5268
RDM1	0.354121	6.51201	14.2099	1.01408e-38	2.14093e-36	77.1863
UBE2T	0.649651	8.23014	14.1444	1.97346e-38	4.12157e-36	76.5265
PCLAF	0.733668	8.34854	13.9491	1.42243e-37	2.93914e-35	74.5693
CDT1	0.824411	8.3569	13.9251	1.81083e-37	3.70228e-35	74.3301
GINS1	0.54959	8.0236	13.8662	3.27769e-37	6.63152e-35	73.7421
POC1A	0.587505	8.28123	13.8466	3.99189e-37	7.99324e-35	73.5468
MTFR2	0.383597	6.7973	13.8028	6.19996e-37	1.22879e-34	73.1106
KIF18A	0.431288	7.19837	13.7533	1.01869e-36	1.99859e-34	72.6186
CDC6	0.678946	8.41439	13.515	1.09974e-35	2.13602e-33	70.2616
FAM111B	0.899017	8.36207	13.4738	1.65563e-35	3.1839e-33	69.8563
ESCO2	0.549842	7.11469	13.4644	1.81825e-35	3.46234e-33	69.7635
CCNB2	0.720323	8.71305	13.341	6.17515e-35	1.16447e-32	68.5524
STMN1	0.747907	11.3681	13.2866	1.0563e-34	1.97274e-32	68.0206
FANCA	0.530851	7.80713	13.2105	2.23754e-34	4.13902e-32	67.2772
E2F1	0.691028	8.54985	13.1769	3.11306e-34	5.70424e-32	66.9501
FAM72B	0.287752	6.49538	13.1585	3.72932e-34	6.76959e-32	66.7712
BLM	0.456188	7.65278	13.1486	4.111e-34	7.39333e-32	66.6747
EME1	0.405272	7.1264	13.1345	4.72099e-34	8.41246e-32	66.5376
CLSPN	0.517913	7.04713	12.849	7.66515e-33	1.35346e-30	63.7774
SGO2	0.482197	8.23337	12.8372	8.59249e-33	1.50353e-30	63.6643
DDIAS	0.46198	7.32734	12.7785	1.51868e-32	2.63369e-30	63.1003
CENPK	0.448166	7.24077	12.6437	5.58407e-32	9.59818e-30	61.8111
RAD51	0.570232	7.73145	12.5852	9.80604e-32	1.67072e-29	61.2536
MCM4	0.617332	10.5047	12.5693	1.14162e-31	1.92815e-29	61.1031
TYMS	0.534086	8.74269	12.4987	2.24732e-31	3.7629e-29	60.4325
ZNF367	0.538309	7.94796	12.4689	2.99016e-31	4.96393e-29	60.1498
FAM107A	-1.07134	10.667	-12.4057	5.46939e-31	9.00272e-29	59.552
TRIP13	0.591288	8.20403	12.3987	5.84317e-31	9.53713e-29	59.4866
E2F7	0.522814	7.01246	12.3612	8.35268e-31	1.35195e-28	59.1329
NCAPG2	0.519474	9.54464	12.3526	9.0727e-31	1.45636e-28	59.0511
ORC6	0.524321	7.59149	12.3272	1.15532e-30	1.83932e-28	58.8118
MAD2L1	0.51093	8.8356	12.1988	3.90384e-30	6.14111e-28	57.6066
FANCI	0.464695	9.47984	12.1983	3.9206e-30	6.14111e-28	57.6024
E2F8	0.486367	6.94258	12.1737	4.94726e-30	7.68725e-28	57.3722
KPNA2	0.576191	10.3535	12.0718	1.29324e-29	1.99354e-27	56.4212
GAS2L3	0.474069	7.56986	12.07	1.31443e-29	2.01025e-27	56.4051
PARPBP	0.455706	7.66204	12.0222	2.05932e-29	3.12485e-27	55.9608
SRD5A2	-1.19542	9.30183	-12.0064	2.38915e-29	3.59724e-27	55.8138
HASPIN	0.356759	6.79784	11.9435	4.30482e-29	6.43173e-27	55.2312
WDR62	0.597327	7.88655	11.8755	8.1226e-29	1.20431e-26	54.6029
ZNF695	0.309839	6.67758	11.8322	1.21607e-28	1.78938e-26	54.2036
PLK4	0.411803	7.80936	11.8277	1.26794e-28	1.85167e-26	54.1623
ZWINT	0.674729	9.22748	11.7748	2.0723e-28	3.00376e-26	53.6762
MCM2	0.477295	10.5647	11.7479	2.65996e-28	3.827e-26	53.4293
SPDL1	0.369193	8.76961	11.7076	3.86392e-28	5.5183e-26	53.0599
APOBEC3B	0.423644	7.30099	11.6811	4.93237e-28	6.99281e-26	52.8184
RBFOX3	-1.15231	8.85639	-11.4653	3.5856e-27	5.0466e-25	50.8562
TEDC2	0.52468	8.0367	11.4284	5.02105e-27	7.01611e-25	50.5231
JPH4	-1.05508	8.96967	-11.4042	6.2625e-27	8.68833e-25	50.3046
CENPM	0.687441	8.23649	11.2813	1.91168e-26	2.63337e-24	49.201
CCDC178	-0.518815	7.27725	-11.2078	3.71609e-26	5.08293e-24	48.5438
FAM72A	0.213158	6.51823	11.1685	5.29826e-26	7.19637e-24	48.193
TICRR	0.460854	7.48883	11.0602	1.40111e-25	1.88985e-23	47.2316
TTK	0.655747	8.12293	11.0095	2.20314e-25	2.95114e-23	46.7842
WDHD1	0.385595	8.31694	10.8278	1.1067e-24	1.47228e-22	45.1888
CBX2	0.755362	8.35994	10.6628	4.72913e-24	6.24856e-22	43.7536
CCBE1	-0.667184	7.45982	-10.6575	4.95322e-24	6.50043e-22	43.7078
KIF24	0.379839	7.75417	10.6446	5.54623e-24	7.22982e-22	43.5961
WDR76	0.374464	8.23891	10.642	5.67249e-24	7.34512e-22	43.5738
RPE65	-0.567726	6.72442	-10.6173	7.03729e-24	9.04278e-22	43.3608
XRCC2	0.404777	7.65759	10.6167	7.07667e-24	9.04278e-22	43.3553
GINS4	0.405035	7.42597	10.5967	8.43007e-24	1.07018e-21	43.1824
MGAT4B	0.389197	12.1615	10.5355	1.43589e-23	1.81099e-21	42.6563
LMNB2	0.339102	11.3422	10.521	1.62862e-23	2.04082e-21	42.5318
SLC2A4	-0.911961	8.87327	-10.5062	1.85232e-23	2.30625e-21	42.4047
BRIP1	0.412956	7.5557	10.4843	2.23902e-23	2.76997e-21	42.2174
ECT2	0.596792	9.67759	10.4822	2.28053e-23	2.80347e-21	42.1993
BRCA1	0.431714	8.64293	10.4528	2.94251e-23	3.59449e-21	41.9475
FAM72C	0.176898	6.18545	10.3399	7.78377e-23	9.44902e-21	40.9867
RAD51AP1	0.417736	7.96444	10.3197	9.26183e-23	1.11734e-20	40.815
NDC1	0.336154	10.341	10.2923	1.17142e-22	1.40447e-20	40.583
C2orf88	-0.690285	7.9585	-10.2731	1.3808e-22	1.64536e-20	40.4206
RNASEH2A	0.451699	9.57184	10.2586	1.56246e-22	1.85046e-20	40.2986
FAM72D	0.200362	6.30695	10.0976	6.14728e-22	7.23628e-20	38.9461
CA14	-0.581445	7.41417	-10.0747	7.46549e-22	8.73508e-20	38.7543
FANCD2	0.364418	9.08733	10.0731	7.56452e-22	8.79795e-20	38.7413
NECAB1	-0.592277	8.0631	-10.068	7.89588e-22	9.12867e-20	38.699
HIF3A	-0.734481	8.09561	-10.0586	8.54708e-22	9.82307e-20	38.6208
COL4A6	-0.921876	9.37019	-10.0494	9.24182e-22	1.05591e-19	38.5436
HSPB8	-1.11002	11.4307	-9.99986	1.40267e-21	1.59322e-19	38.1318
CDCA4	0.308642	9.05078	9.97891	1.67265e-21	1.88883e-19	37.958
HROB	0.311929	7.24176	9.91784	2.79108e-21	3.13359e-19	37.4527
EDN3	-0.698445	7.28151	-9.91503	2.85737e-21	3.18958e-19	37.4295
TCF19	0.376791	9.44033	9.90133	3.20425e-21	3.55635e-19	37.3164
IP6K3	-0.687761	7.41788	-9.89827	3.28699e-21	3.62746e-19	37.2913
KNOP1	0.282205	9.80327	9.89649	3.33641e-21	3.6612e-19	37.2765
VAV2	0.356942	11.6666	9.89285	3.43922e-21	3.75281e-19	37.2466
PYGM	-0.928021	9.19482	-9.87245	4.07793e-21	4.42489e-19	37.0785
TONSL	0.46527	9.58455	9.82617	5.99552e-21	6.4695e-19	36.6981
DMBX1	0.223277	6.20978	9.80351	7.23733e-21	7.76633e-19	36.5124
IGSF1	-0.65595	7.29012	-9.79707	7.63519e-21	8.14826e-19	36.4596
TRIM59	0.35154	8.52095	9.79486	7.77596e-21	8.25314e-19	36.4416
SMOC1	-1.1032	9.83931	-9.75313	1.09885e-20	1.15994e-18	36.1004
RCBTB2	-0.385225	9.89107	-9.74587	1.16689e-20	1.22511e-18	36.0411
FEN1	0.376747	10.105	9.73954	1.22956e-20	1.28396e-18	35.9895
DNMT1	0.333565	10.9828	9.73255	1.30278e-20	1.35315e-18	35.9324
CSRP1	-0.805638	14.9117	-9.72499	1.3867e-20	1.43266e-18	35.8708
TIMELESS	0.354228	10.2523	9.7002	1.70141e-20	1.74849e-18	35.669
ALDH1A2	-0.825705	9.77014	-9.68824	1.87768e-20	1.91948e-18	35.5718
TMEM35A	-0.886519	8.8127	-9.67654	2.06769e-20	2.10266e-18	35.4767
SLC22A17	-0.636435	11.3698	-9.66735	2.23009e-20	2.25599e-18	35.4021
TRAIP	0.326122	8.07923	9.66266	2.31771e-20	2.33248e-18	35.3641
CHAF1B	0.33385	9.13467	9.64291	2.72613e-20	2.72936e-18	35.204
HELLS	0.443707	8.43451	9.63172	2.98841e-20	2.97661e-18	35.1134
PGM5	-1.13854	12.0005	-9.62209	3.23409e-20	3.20489e-18	35.0355
CRIP3	-0.492966	7.16645	-9.60725	3.65256e-20	3.6012e-18	34.9154
FAM124A	-0.579671	8.55565	-9.59061	4.18559e-20	4.10589e-18	34.7811
PAGE4	-1.08773	9.05506	-9.58265	4.46741e-20	4.36033e-18	34.7168
SLC12A7	0.318825	12.0616	9.58152	4.50863e-20	4.37856e-18	34.7077
MCM3	0.245926	11.5038	9.56087	5.3375e-20	5.15773e-18	34.5413
COL23A1	-0.618064	8.00116	-9.50372	8.50405e-20	8.17693e-18	34.0819
RRM1	0.265352	11.5566	9.49427	9.18309e-20	8.78637e-18	34.0062
MYOCD	-0.909693	9.40958	-9.49269	9.30149e-20	8.85603e-18	33.9935
LDB3	-0.994627	9.65452	-9.46679	1.14789e-19	1.08753e-17	33.7861
PEBP4	-1.32069	9.8977	-9.46619	1.15343e-19	1.08753e-17	33.7814
ARHGEF39	0.374663	7.7038	9.45408	1.27246e-19	1.19396e-17	33.6845
STIL	0.461499	8.9504	9.45208	1.29328e-19	1.20766e-17	33.6685
DCLRE1B	0.256563	8.53931	9.43925	1.43484e-19	1.33344e-17	33.5661
PCNA	0.350134	11.2346	9.42537	1.60546e-19	1.48489e-17	33.4553
CCNE2	0.365644	7.51589	9.41605	1.73104e-19	1.59346e-17	33.3811
LIG1	0.341643	10.2525	9.3693	2.52433e-19	2.31274e-17	33.0091
PARM1	-0.712802	12.7568	-9.35548	2.82152e-19	2.57288e-17	32.8994
ATP1A2	-1.06128	10.0544	-9.34297	3.12009e-19	2.83184e-17	32.8003
SYNM	-1.05621	12.9392	-9.31436	3.92604e-19	3.54677e-17	32.5737
C8orf88	-0.424241	7.37917	-9.29887	4.44535e-19	3.99732e-17	32.4513
RAB9B	-0.535469	8.20031	-9.27296	5.4702e-19	4.89621e-17	32.2468
SLC7A4	-1.04975	8.13281	-9.26299	5.92401e-19	5.27808e-17	32.1682
MMP11	0.713217	8.65327	9.21629	8.59872e-19	7.62616e-17	31.801
PPARGC1A	-0.645681	8.11811	-9.20675	9.27745e-19	8.19072e-17	31.7261
TMEM132A	0.696009	11.3463	9.19413	1.02577e-18	9.01514e-17	31.6272
CKS2	0.539781	9.43845	9.17802	1.16588e-18	1.02004e-16	31.501
GSTM5	-0.72013	8.91697	-9.17223	1.22066e-18	1.06318e-16	31.4557
ASPA	-0.532015	7.49934	-9.13779	1.60398e-18	1.39081e-16	31.1866
TTYH3	0.440194	12.2276	9.13671	1.61772e-18	1.39649e-16	31.1782
MPP2	-0.613492	8.68931	-9.12876	1.72283e-18	1.48065e-16	31.1162
AUNIP	0.219437	6.966	9.12058	1.83801e-18	1.57268e-16	31.0524
BRCA2	0.364301	7.49006	9.11018	1.99548e-18	1.69992e-16	30.9714
PIPOX	-0.365359	7.70038	-9.09833	2.19129e-18	1.85857e-16	30.8792
RNF185	-0.293133	11.7666	-9.07429	2.64877e-18	2.23683e-16	30.6924
FAM9B	-0.184445	6.31346	-9.06673	2.81139e-18	2.36388e-16	30.6337
GPRIN1	0.381439	7.68803	9.02521	3.89662e-18	3.26224e-16	30.3121
MAP4K4	0.309723	12.0163	9.00795	4.46171e-18	3.7193e-16	30.1787
PAK3	-0.541792	7.90724	-8.9979	4.82755e-18	4.00707e-16	30.1011
CHRM1	-0.792197	11.9116	-8.98877	5.18537e-18	4.28577e-16	30.0306
DNAJB5	-0.629618	10.0231	-8.95912	6.53806e-18	5.38088e-16	29.8023
ACOX2	-0.642784	8.57674	-8.94424	7.34373e-18	6.01845e-16	29.6879
TENT5B	-0.743934	8.66896	-8.93673	7.78665e-18	6.35462e-16	29.6302
CYP3A5	-0.871871	8.28683	-8.90555	9.92664e-18	8.06716e-16	29.391
PROK1	-0.804521	7.70176	-8.89824	1.05071e-17	8.50329e-16	29.3351
CKMT2	-0.564163	8.06563	-8.89412	1.08492e-17	8.74372e-16	29.3035
LIX1	-0.61572	7.06668	-8.88915	1.12757e-17	9.04991e-16	29.2656
ACTG2	-1.1598	14.9179	-8.85894	1.42547e-17	1.13938e-15	29.0347
RMI2	0.418528	8.31493	8.85604	1.4578e-17	1.16044e-15	29.0126
NSD2	0.334085	11.3716	8.84804	1.551e-17	1.2296e-15	28.9516
TUBB3	0.416078	6.99148	8.84524	1.585e-17	1.25144e-15	28.9302
HMGB2	0.449937	11.1883	8.84178	1.628e-17	1.28019e-15	28.9039
TCEAL2	-0.760281	8.90778	-8.83466	1.72016e-17	1.3472e-15	28.8497
NRG2	-0.468869	7.44733	-8.82656	1.83137e-17	1.42854e-15	28.788
ANGPT1	-0.750732	9.10474	-8.82317	1.88003e-17	1.46063e-15	28.7622
CPNE6	-0.731571	7.40029	-8.81204	2.04882e-17	1.58542e-15	28.6775
LGI3	-0.459424	7.22486	-8.7953	2.3311e-17	1.79671e-15	28.5504
EYA4	-0.574773	8.27114	-8.76832	2.86953e-17	2.20296e-15	28.3458
GABRQ	-0.553085	7.05458	-8.76224	3.00702e-17	2.29942e-15	28.2998
RCC2	0.336494	12.5688	8.75986	3.06245e-17	2.33263e-15	28.2818
CCK	-1.09014	7.96534	-8.75151	3.26539e-17	2.47749e-15	28.2186
HSPB6	-0.978628	11.0207	-8.7419	3.51543e-17	2.65682e-15	28.146
ANO4	-0.680004	8.331	-8.73868	3.60354e-17	2.71285e-15	28.1216
B3GALT2	-0.553198	7.70893	-8.73364	3.74562e-17	2.80893e-15	28.0835
DSCC1	0.36476	8.23465	8.71536	4.30905e-17	3.21309e-15	27.9456
PRIMA1	-0.641268	8.29579	-8.7151	4.31765e-17	3.21309e-15	27.9436
JAM3	-0.668841	11.2661	-8.71371	4.36385e-17	3.23508e-15	27.9332
CACNG4	-1.096	10.1776	-8.71163	4.43389e-17	3.2686e-15	27.9175
KCNMB1	-0.832355	10.5324	-8.71137	4.44272e-17	3.2686e-15	27.9155
C21orf58	0.365534	8.66672	8.68674	5.36381e-17	3.93137e-15	27.7301
CCDC18	0.238121	7.55381	8.67657	5.79728e-17	4.2331e-15	27.6536
CNIH2	0.299799	7.02685	8.66993	6.09881e-17	4.4366e-15	27.6037
PRDM8	-0.937411	9.57585	-8.66785	6.19637e-17	4.49075e-15	27.5881
RNF112	-0.562937	7.74157	-8.65041	7.07764e-17	5.11037e-15	27.4572
C3orf70	-0.612534	9.17982	-8.63931	7.70169e-17	5.54037e-15	27.374
SLC22A3	-1.11768	11.0727	-8.63689	7.84493e-17	5.62259e-15	27.3559
MAGI2	-0.393973	9.63229	-8.62375	8.66974e-17	6.1909e-15	27.2575
RFC4	0.319524	9.21816	8.61378	9.35197e-17	6.6536e-15	27.183
CNN1	-1.02399	13.7899	-8.60567	9.94584e-17	7.0503e-15	27.1224
FBXO43	0.232559	6.75112	8.59261	1.0982e-16	7.7565e-15	27.0249
MYH11	-1.07827	16.504	-8.56984	1.30497e-16	9.1835e-15	26.8551
CDC42EP5	-1.03513	10.2017	-8.53703	1.67221e-16	1.17254e-14	26.6112
EPM2A	-0.289118	8.91324	-8.51168	2.02445e-16	1.41442e-14	26.4231
SRPX	-0.611748	8.74323	-8.50831	2.07641e-16	1.44552e-14	26.3982
SOX15	-0.461048	7.88194	-8.49855	2.23475e-16	1.5502e-14	26.3259
NKAPL	-0.232076	6.70398	-8.49146	2.35716e-16	1.6293e-14	26.2734
TPM1	-0.573826	14.3405	-8.48349	2.50251e-16	1.72275e-14	26.2146
KNTC1	0.364708	9.00164	8.48309	2.51011e-16	1.72275e-14	26.2116
TEX26	-0.160701	6.22922	-8.48232	2.52466e-16	1.72664e-14	26.2059
PLAAT5	-0.338773	6.92709	-8.47645	2.63848e-16	1.79815e-14	26.1625
MIS18A	0.246217	9.26265	8.46697	2.83313e-16	1.92405e-14	26.0925
PSRC1	0.341325	8.2312	8.45676	3.0585e-16	2.06987e-14	26.0172
CCDC150	0.1996	6.68306	8.44551	3.32748e-16	2.24408e-14	25.9343
SLC5A8	-0.646358	7.11232	-8.44226	3.40955e-16	2.29148e-14	25.9103
MYLK	-0.945595	14.2848	-8.43544	3.58807e-16	2.39176e-14	25.8601
MYL9	-0.957666	15.0126	-8.43518	3.595e-16	2.39176e-14	25.8582
NTRK3	-0.585481	8.11165	-8.43516	3.59571e-16	2.39176e-14	25.858
HACD1	-0.456736	8.45871	-8.4278	3.79907e-16	2.51841e-14	25.8039
STAC	-0.75431	8.16834	-8.42013	4.02338e-16	2.65803e-14	25.7475
HLF	-0.60616	9.78337	-8.41293	4.24572e-16	2.79541e-14	25.6946
RND2	-0.501882	7.93883	-8.41033	4.32888e-16	2.84053e-14	25.6755
GPRASP1	-0.574629	9.8902	-8.40159	4.62051e-16	3.02169e-14	25.6114
KY	-0.366401	6.73927	-8.39262	4.94044e-16	3.22007e-14	25.5456
VIT	-0.521248	7.36256	-8.39071	5.01127e-16	3.25532e-14	25.5316
COL10A1	0.987913	8.41314	8.38179	5.35574e-16	3.46748e-14	25.4662
PIF1	0.321554	7.28626	8.37033	5.83244e-16	3.76357e-14	25.3823
PTN	-1.03688	11.2081	-8.36563	6.04003e-16	3.88462e-14	25.348
P2RX1	-0.714656	8.42021	-8.36153	6.22699e-16	3.99164e-14	25.318
CLN5	-0.278208	9.85503	-8.35998	6.29929e-16	4.02471e-14	25.3066
POLD1	0.318272	9.72605	8.35622	6.47773e-16	4.12515e-14	25.2792
KIAA1210	-0.976238	8.65813	-8.34744	6.91442e-16	4.38885e-14	25.215
ALDH3A2	-0.406326	12.8233	-8.33437	7.61892e-16	4.82027e-14	25.1196
BMP6	0.749258	8.77927	8.32692	8.05156e-16	5.07745e-14	25.0653
ANO7	-1.0598	12.6539	-8.32502	8.16549e-16	5.13263e-14	25.0515
UBXN10	-0.566414	8.00256	-8.32168	8.36995e-16	5.24418e-14	25.0272
DEPDC1	0.644141	8.0138	8.31159	9.01986e-16	5.63321e-14	24.9536
MCM5	0.274583	10.6464	8.30851	9.22755e-16	5.74444e-14	24.9313
EPHB6	-0.767245	11.0733	-8.30021	9.81224e-16	6.08892e-14	24.8709
SMC2	0.399172	9.9089	8.29822	9.95717e-16	6.15918e-14	24.8564
HAPLN2	-0.448114	7.34686	-8.29565	1.01484e-15	6.24923e-14	24.8377
GNAL	-0.558566	9.2901	-8.2954	1.01671e-15	6.24923e-14	24.8359
ADRA1D	-0.60721	7.42445	-8.29185	1.04376e-15	6.39523e-14	24.8101
JPH2	-0.822431	10.23	-8.29141	1.04712e-15	6.39569e-14	24.807
MYZAP	-0.523281	8.34114	-8.28218	1.12105e-15	6.80576e-14	24.7399
PLA2G2C	-0.215002	6.2937	-8.28215	1.12127e-15	6.80576e-14	24.7397
PDZRN4	-0.649813	8.85334	-8.28062	1.13402e-15	6.86169e-14	24.7286
FBXO17	-0.59313	8.85444	-8.25112	1.40953e-15	8.50227e-14	24.5148
CCNF	0.326809	9.12613	8.24752	1.44738e-15	8.70355e-14	24.4887
PRNP	-0.354853	12.5049	-8.24097	1.51883e-15	9.10503e-14	24.4414
VPS36	-0.358631	11.4208	-8.22699	1.68328e-15	1.00598e-13	24.3403
C1orf112	0.205724	8.24964	8.2263	1.69184e-15	1.008e-13	24.3353
RASL12	-0.729201	10.409	-8.21637	1.81978e-15	1.07821e-13	24.2637
CELSR3	0.729906	8.50943	8.2163	1.82079e-15	1.07821e-13	24.2631
FMO4	-0.30464	8.05977	-8.21452	1.84477e-15	1.08909e-13	24.2503
FANCB	0.172531	6.77481	8.20953	1.91348e-15	1.12623e-13	24.2143
CD38	-1.39509	10.3404	-8.2054	1.97238e-15	1.15739e-13	24.1845
MXD3	0.518464	8.5154	8.20487	1.9801e-15	1.15842e-13	24.1807
RUVBL1	0.339425	11.421	8.20275	2.01104e-15	1.17299e-13	24.1655
FAM83H	0.427594	12.3454	8.19854	2.07415e-15	1.20618e-13	24.1351
TMEM252	-0.494752	7.19633	-8.19418	2.14142e-15	1.24157e-13	24.1037
ANGPTL1	-0.578084	7.91139	-8.1888	2.22749e-15	1.28764e-13	24.065
MCM7	0.349109	11.9662	8.17013	2.55345e-15	1.47168e-13	23.9308
ZNF185	-0.653526	10.6312	-8.16236	2.70265e-15	1.55306e-13	23.875
OGN	-0.803329	10.1707	-8.16185	2.71283e-15	1.55431e-13	23.8713
SLC2A5	-0.928255	8.84061	-8.14697	3.02393e-15	1.72746e-13	23.7646
PCYT1B	-0.380412	7.16217	-8.11457	3.82888e-15	2.18089e-13	23.5327
PDK4	-0.93623	11.2756	-8.11069	3.93868e-15	2.23687e-13	23.5049
MCM6	0.308437	10.0797	8.10212	4.19168e-15	2.37361e-13	23.4437
GSTM4	-0.489215	9.53015	-8.09858	4.30099e-15	2.42843e-13	23.4184
MYO19	0.293332	10.3831	8.09229	4.50181e-15	2.53445e-13	23.3736
CDC42EP4	-0.37176	11.7006	-8.09008	4.57475e-15	2.56807e-13	23.3578
CBX7	-0.374168	11.7033	-8.08362	4.79412e-15	2.68347e-13	23.3118
NDRG2	-0.512167	12.1751	-8.08073	4.89553e-15	2.73236e-13	23.2912
DPT	-0.893784	8.842	-8.07328	5.16723e-15	2.87573e-13	23.2381
INCENP	0.333118	9.36191	8.06732	5.3951e-15	2.99397e-13	23.1957
CYP27A1	-0.938954	10.7808	-8.0657	5.45905e-15	3.02083e-13	23.1842
CAV1	-0.678145	11.4286	-8.05454	5.9181e-15	3.26555e-13	23.1049
TUBA1B	0.356708	12.2593	8.0515	6.04963e-15	3.32867e-13	23.0833
EPHX2	-0.522078	12.3437	-8.03509	6.81161e-15	3.73633e-13	22.9667
SMIM10	-0.466742	8.39005	-8.03473	6.82901e-15	3.73633e-13	22.9642
FLNC	-0.991784	12.9454	-8.02316	7.42384e-15	4.05037e-13	22.8822
MEIS2	-0.690413	10.4228	-8.00713	8.33311e-15	4.53372e-13	22.7687
SH3RF2	-0.602567	8.97736	-8.00001	8.77111e-15	4.7587e-13	22.7184
ACTC1	-1.15607	9.01195	-7.99577	9.04305e-15	4.89257e-13	22.6884
NMU	0.22809	6.42124	7.9874	9.60381e-15	5.18152e-13	22.6293
TMPO	0.3184	11.3243	7.98588	9.70927e-15	5.22391e-13	22.6186
ITIH5	-0.639059	10.7278	-7.98198	9.98524e-15	5.35755e-13	22.591
FMOD	-0.965943	13.1185	-7.97981	1.01423e-14	5.42681e-13	22.5757
CDKN2C	0.485422	9.30811	7.97758	1.03063e-14	5.49941e-13	22.56
CHRDL1	-0.92082	11.183	-7.96983	1.08959e-14	5.79809e-13	22.5053
TBC1D31	0.321655	8.72444	7.95607	1.20264e-14	6.38221e-13	22.4084
FAT3	-0.652649	8.12884	-7.95428	1.21816e-14	6.44697e-13	22.3958
SCN2B	-0.409041	7.32228	-7.94845	1.27013e-14	6.70371e-13	22.3548
SRPK1	0.267803	10.9321	7.94617	1.29101e-14	6.79546e-13	22.3388
SPOP	-0.187729	12.2694	-7.93711	1.37752e-14	7.23126e-13	22.2751
EYA1	-0.648274	8.82383	-7.93317	1.41692e-14	7.41801e-13	22.2474
CMTM5	-0.293894	6.65816	-7.92366	1.51661e-14	7.88831e-13	22.1806
BHMT2	-0.482676	8.2994	-7.9235	1.5183e-14	7.88831e-13	22.1795
SBK1	0.411867	10.4296	7.92344	1.51893e-14	7.88831e-13	22.1791
NDP	-0.527771	7.60129	-7.91493	1.61412e-14	8.36027e-13	22.1194
TSPYL2	-0.39006	11.4182	-7.90424	1.74216e-14	8.99947e-13	22.0445
PRICKLE2	-0.525842	9.32718	-7.89049	1.92153e-14	9.89971e-13	21.9483
POPDC2	-0.568988	9.28595	-7.87888	2.08703e-14	1.07239e-12	21.8671
BVES	-0.553153	9.01159	-7.87495	2.14625e-14	1.09991e-12	21.8397
FANCG	0.245681	9.63343	7.87296	2.17685e-14	1.11266e-12	21.8258
SCPEP1	-0.362279	11.7925	-7.87129	2.20283e-14	1.12298e-12	21.8141
DES	-1.06588	15.4054	-7.86138	2.36364e-14	1.20181e-12	21.745
PTGDS	-0.999779	12.4227	-7.856	2.45565e-14	1.24533e-12	21.7075
FOXF1	-0.638783	9.81789	-7.85384	2.49355e-14	1.26126e-12	21.6924
CBX8	0.334064	9.44906	7.83552	2.83958e-14	1.43255e-12	21.5649
CBX3	0.3066	12.606	7.81922	3.1871e-14	1.6037e-12	21.4515
CLIC6	-0.608623	8.96579	-7.8184	3.20568e-14	1.60889e-12	21.4458
MPV17L	-0.573928	9.34592	-7.81594	3.26194e-14	1.6329e-12	21.4288
GSTM2	-0.667099	9.2878	-7.80928	3.41924e-14	1.70725e-12	21.3825
AOX1	-0.751387	9.70726	-7.80551	3.51143e-14	1.74878e-12	21.3564
CENPL	0.237857	8.22549	7.79846	3.69061e-14	1.83332e-12	21.3076
TNMD	-0.281606	6.3644	-7.79761	3.71298e-14	1.83972e-12	21.3016
CTHRC1	0.630362	8.33832	7.78411	4.08417e-14	2.0185e-12	21.2081
ZNF516	-0.579618	9.79154	-7.77345	4.40271e-14	2.1704e-12	21.1344
GPR19	0.208386	6.47417	7.76976	4.51862e-14	2.2219e-12	21.1089
ZWILCH	0.277808	9.43492	7.76759	4.58822e-14	2.25043e-12	21.0939
ZNF467	0.543371	9.33831	7.75932	4.86315e-14	2.37927e-12	21.0368
ZMYND10	0.614581	7.75894	7.75051	5.174e-14	2.52499e-12	20.976
CLVS2	-0.597616	7.83233	-7.74237	5.47832e-14	2.6668e-12	20.9199
IRAK1	0.333762	13.0188	7.7403	5.55869e-14	2.69916e-12	20.9056
RAB40A	-0.284702	7.06339	-7.73506	5.76686e-14	2.79326e-12	20.8696
NFIA	-0.29937	11.9864	-7.73002	5.97446e-14	2.88662e-12	20.8349
ASB2	-0.664559	9.39958	-7.72842	6.042e-14	2.912e-12	20.8238
SOWAHD	0.183298	6.69931	7.72494	6.19126e-14	2.97656e-12	20.7999
NAP1L5	-0.395991	9.00364	-7.71966	6.42439e-14	3.08101e-12	20.7636
ATP1B2	-0.429498	8.21502	-7.71672	6.55829e-14	3.13748e-12	20.7434
ZBTB4	-0.260108	12.7837	-7.71605	6.58894e-14	3.1444e-12	20.7388
ACPP	-1.02643	17.3537	-7.70821	6.96116e-14	3.31389e-12	20.6849
TESMIN	0.323043	9.4879	7.70725	7.00787e-14	3.32797e-12	20.6783
PHYHD1	-0.990328	10.1242	-7.70638	7.05043e-14	3.34001e-12	20.6724
SH3BGRL2	-0.48975	11.8283	-7.7046	7.13909e-14	3.37378e-12	20.6601
TPM2	-0.900347	14.3437	-7.69114	7.84363e-14	3.69774e-12	20.5678
GINS2	0.440724	8.531	7.68398	8.2461e-14	3.87806e-12	20.5187
CAD	0.266786	11.1721	7.67781	8.60849e-14	4.03871e-12	20.4765
KANK4	-0.446286	7.36965	-7.67566	8.73893e-14	4.09003e-12	20.4617
SYNPO2	-0.900743	13.6096	-7.67311	8.89554e-14	4.15332e-12	20.4443
CSPG5	0.417147	7.95967	7.66573	9.36529e-14	4.36216e-12	20.3938
RBFOX1	-0.382523	6.78409	-7.65755	9.91484e-14	4.60708e-12	20.3379
GID8	0.185355	12.2614	7.62634	1.23176e-13	5.70464e-12	20.1251
GLB1L3	-1.09951	10.3687	-7.62613	1.23356e-13	5.70464e-12	20.1236
FOXO1	-0.354959	10.3288	-7.62482	1.2449e-13	5.74338e-12	20.1147
PCP4	-0.886853	10.6821	-7.62272	1.26317e-13	5.8139e-12	20.1004
CFL2	-0.462024	11.1988	-7.60461	1.43214e-13	6.56734e-12	19.9772
GABARAPL1	-0.316532	12.0343	-7.60446	1.43364e-13	6.56734e-12	19.9762
RMDN2	-0.197468	8.49557	-7.59935	1.48528e-13	6.78791e-12	19.9415
DGKG	-0.416897	7.37799	-7.59764	1.50296e-13	6.85257e-12	19.9299
LY6G6D	-0.252098	6.35661	-7.59371	1.54446e-13	7.0253e-12	19.9032
RBP7	-0.490665	8.70466	-7.59078	1.57604e-13	7.15219e-12	19.8833
TMEM158	-0.598644	9.22992	-7.58281	1.66534e-13	7.53985e-12	19.8293
SCN7A	-0.658443	9.07013	-7.58206	1.674e-13	7.56144e-12	19.8242
MED21	-0.21283	10.3225	-7.57818	1.71953e-13	7.74907e-12	19.7979
CIP2A	0.305005	8.09523	7.57192	1.79545e-13	8.07248e-12	19.7555
DRD1	-0.371639	7.2316	-7.5625	1.91614e-13	8.5925e-12	19.6917
KCTD5	0.211511	10.6789	7.56221	1.91996e-13	8.5925e-12	19.6898
SRCIN1	0.482827	9.27031	7.55484	2.02007e-13	9.01971e-12	19.6399
ZNF334	-0.552171	8.93302	-7.54749	2.12493e-13	9.46619e-12	19.5903
EFNA2	0.267099	6.38714	7.54294	2.1927e-13	9.74575e-12	19.5595
MAMLD1	-0.427987	8.1536	-7.54169	2.21162e-13	9.80739e-12	19.5511
ROR2	-0.665111	9.85818	-7.54071	2.22653e-13	9.85099e-12	19.5445
PLIN4	-0.650502	10.034	-7.53751	2.27619e-13	1.00478e-11	19.5229
SSPN	-0.502437	10.2257	-7.53459	2.32231e-13	1.02187e-11	19.5032
SMTN	-0.634321	12.7935	-7.5344	2.32542e-13	1.02187e-11	19.5019
TRAF7	0.276086	12.1085	7.52979	2.40032e-13	1.0504e-11	19.4708
FERMT2	-0.478787	11.2602	-7.52974	2.40117e-13	1.0504e-11	19.4705
PLEK2	-0.35541	9.04697	-7.52345	2.50715e-13	1.0943e-11	19.4281
PNCK	-0.594119	8.90377	-7.52311	2.51312e-13	1.09445e-11	19.4258
CAV2	-0.517048	9.95197	-7.52209	2.53067e-13	1.09962e-11	19.419
FABP3	-0.629339	9.32191	-7.51652	2.62944e-13	1.13999e-11	19.3814
PPP1R1A	-0.551468	7.7141	-7.51192	2.71384e-13	1.17396e-11	19.3505
TMEM183A	0.1661	10.9843	7.51102	2.73052e-13	1.17855e-11	19.3445
PARD6G	-0.270035	9.37682	-7.50981	2.75338e-13	1.18579e-11	19.3363
COMP	1.16665	10.5862	7.50636	2.81935e-13	1.21151e-11	19.3131
CSE1L	0.207765	12.1764	7.50388	2.86765e-13	1.22955e-11	19.2964
RNF180	-0.338441	9.30805	-7.5026	2.89294e-13	1.23766e-11	19.2878
CAVIN2	-0.599141	10.4454	-7.49672	3.01204e-13	1.28578e-11	19.2483
RBMS3	-0.485684	9.37938	-7.48642	3.23207e-13	1.37668e-11	19.1792
ARMCX4	-0.501202	9.49592	-7.48071	3.36087e-13	1.42841e-11	19.1409
ACSS3	-0.510841	8.94772	-7.47384	3.52255e-13	1.49385e-11	19.0948
GPX3	-0.730954	11.4949	-7.45353	4.04689e-13	1.71248e-11	18.9588
MRAP2	-0.418351	8.39747	-7.45248	4.07577e-13	1.72095e-11	18.9518
IRF5	0.305601	8.84649	7.44849	4.18833e-13	1.76165e-11	18.9251
AIMP2	0.278353	10.1531	7.44842	4.19029e-13	1.76165e-11	18.9247
PGRMC1	-0.287851	12.5677	-7.44229	4.36923e-13	1.83291e-11	18.8837
DPYS	-0.767253	7.51587	-7.44051	4.42244e-13	1.85123e-11	18.8718
ANO5	-0.576919	8.47623	-7.4335	4.63862e-13	1.93755e-11	18.825
SPEG	-0.655316	10.2218	-7.4305	4.73443e-13	1.97332e-11	18.805
SMC4	0.529763	9.3988	7.42714	4.84396e-13	2.01465e-11	18.7826
TLCD3B	0.313339	6.6514	7.42343	4.96788e-13	2.06178e-11	18.7578
SCRIB	0.376399	12.4411	7.4216	5.02983e-13	2.08304e-11	18.7457
LMOD1	-0.798777	12.6499	-7.41903	5.11865e-13	2.11531e-11	18.7285
ESRP1	0.344735	12.5307	7.40308	5.70439e-13	2.35236e-11	18.6224
SCUBE3	-0.466522	8.29369	-7.4027	5.71905e-13	2.35341e-11	18.6199
AOC3	-0.625788	11.5217	-7.40182	5.7532e-13	2.36246e-11	18.614
DNAAF5	0.23894	10.7769	7.39763	5.91934e-13	2.42556e-11	18.5861
ENTR1	0.275402	10.9476	7.39673	5.95567e-13	2.43104e-11	18.5801
STOX2	-0.430777	8.11301	-7.39667	5.95775e-13	2.43104e-11	18.5798
DNMT3B	0.333363	7.6854	7.39495	6.02761e-13	2.45439e-11	18.5684
ASXL3	-0.3811	7.45945	-7.39296	6.10972e-13	2.47986e-11	18.5551
GPR161	-0.50228	9.86779	-7.39282	6.11569e-13	2.47986e-11	18.5541
ADRA1A	-0.56495	7.79464	-7.39042	6.21597e-13	2.51527e-11	18.5382
EMILIN3	-0.454653	8.38395	-7.39003	6.23237e-13	2.51666e-11	18.5356
GPR150	-0.196791	6.50151	-7.38929	6.26381e-13	2.52411e-11	18.5307
PTGES3L	-0.212468	7.34261	-7.38895	6.27785e-13	2.52453e-11	18.5285
LIMS2	-0.665602	11.2228	-7.38119	6.61695e-13	2.65539e-11	18.477
EID3	-0.250517	7.38304	-7.37668	6.82204e-13	2.73205e-11	18.4471
FRMD6	-0.563407	10.5608	-7.37566	6.86915e-13	2.73588e-11	18.4403
CCDC68	-0.431108	8.16088	-7.37562	6.87128e-13	2.73588e-11	18.44
E2F5	0.320056	9.5359	7.37556	6.87385e-13	2.73588e-11	18.4396
F10	-0.498208	8.66539	-7.37275	7.00601e-13	2.78277e-11	18.421
TGFBR3	-0.516579	10.5789	-7.3677	7.24959e-13	2.87365e-11	18.3875
PARVA	-0.274147	12.34	-7.36493	7.38653e-13	2.91618e-11	18.3692
GPM6B	-0.45912	9.76764	-7.36492	7.38691e-13	2.91618e-11	18.3691
SHISAL1	-0.583035	8.48655	-7.36341	7.46264e-13	2.9401e-11	18.3591
EFS	-0.689186	10.114	-7.35787	7.7476e-13	3.04529e-11	18.3224
LACC1	-0.31622	8.83047	-7.35761	7.76099e-13	3.04529e-11	18.3207
VAMP2	-0.317861	12.5245	-7.35722	7.78159e-13	3.04722e-11	18.3181
FBXO5	0.228361	8.6596	7.3531	8.00089e-13	3.12679e-11	18.2909
FANCC	0.248853	9.51373	7.35056	8.13958e-13	3.1746e-11	18.2741
FANCF	0.255931	10.42	7.33979	8.75277e-13	3.40692e-11	18.2029
GAS1	-0.603895	9.23775	-7.33691	8.92468e-13	3.46688e-11	18.1838
CEP72	0.211556	8.16142	7.33462	9.06325e-13	3.51368e-11	18.1688
CLIP4	-0.445895	9.80162	-7.31868	1.00901e-12	3.904e-11	18.0636
PLCD4	-0.263137	8.33816	-7.31174	1.05724e-12	4.08244e-11	18.0179
DONSON	0.245767	8.69079	7.30821	1.0826e-12	4.17207e-11	17.9947
FOXC1	-0.470776	9.57595	-7.30139	1.13337e-12	4.35912e-11	17.9498
FAM153A	-0.341998	7.42128	-7.29849	1.15566e-12	4.43606e-11	17.9307
GRASP	-0.503892	9.21765	-7.29803	1.15919e-12	4.44082e-11	17.9277
CTF1	-0.498851	8.61262	-7.29646	1.17152e-12	4.47921e-11	17.9174
CPAMD8	-0.669856	10.9921	-7.29307	1.19848e-12	4.5733e-11	17.8951
FAXDC2	-0.563193	10.0705	-7.29169	1.20957e-12	4.60655e-11	17.886
MCF2	-0.231623	6.63076	-7.291	1.2152e-12	4.61896e-11	17.8815
QSOX2	0.25112	10.5131	7.29051	1.21924e-12	4.62527e-11	17.8782
BMPER	-0.611443	7.77937	-7.289	1.2316e-12	4.66302e-11	17.8684
FGF2	-0.516521	8.98674	-7.28021	1.30636e-12	4.93646e-11	17.8107
CENPH	0.275035	8.33077	7.26745	1.42293e-12	5.36651e-11	17.7269
NTF3	-0.294615	7.2441	-7.26202	1.47553e-12	5.5541e-11	17.6914
SGCG	-0.395714	6.88386	-7.26133	1.48235e-12	5.56898e-11	17.6869
THBS2	0.725641	10.4731	7.26027	1.49285e-12	5.59761e-11	17.68
NDC80	0.356304	8.42393	7.25943	1.50131e-12	5.6185e-11	17.6744
LURAP1	-0.28551	7.33691	-7.25745	1.52126e-12	5.68219e-11	17.6615
NCAPD2	0.26266	11.173	7.24544	1.64832e-12	6.14499e-11	17.583
AJAP1	-0.380489	7.51366	-7.24118	1.69588e-12	6.31017e-11	17.5551
GSTM3	-0.549751	10.7051	-7.23887	1.7222e-12	6.39587e-11	17.54
SVIL	-0.521882	12.5461	-7.23788	1.73362e-12	6.42597e-11	17.5336
SPRY2	-0.346858	9.81436	-7.2367	1.74733e-12	6.46444e-11	17.5258
KCNAB1	-0.602951	9.24019	-7.2237	1.90552e-12	7.03629e-11	17.441
CCDC69	-0.51608	10.4523	-7.21669	1.99652e-12	7.35834e-11	17.3953
JAZF1	-0.479757	9.85976	-7.21276	2.04941e-12	7.53896e-11	17.3697
ITM2B	-0.299596	14.7167	-7.21192	2.06094e-12	7.56703e-11	17.3642
KCNIP3	-0.390048	8.29332	-7.21043	2.08146e-12	7.62795e-11	17.3545
DMGDH	-0.233474	7.68889	-7.20875	2.10484e-12	7.69913e-11	17.3436
DNAJC9	0.209884	9.6187	7.20771	2.11945e-12	7.73798e-11	17.3368
PTDSS1	0.276534	11.8871	7.20615	2.14146e-12	7.80368e-11	17.3267
ADAD2	-0.228752	6.65235	-7.20364	2.17749e-12	7.92009e-11	17.3104
CEND1	-0.384579	7.30081	-7.2026	2.1927e-12	7.94655e-11	17.3035
KCNIP1	-0.246444	7.0247	-7.20258	2.19294e-12	7.94655e-11	17.3034
INPPL1	0.18922	12.8165	7.2004	2.22496e-12	8.04757e-11	17.2892
CRYAB	-0.725115	10.9131	-7.1961	2.28932e-12	8.26497e-11	17.2613
PTGIS	-0.66338	10.4421	-7.1916	2.35874e-12	8.49979e-11	17.2321
SPOCK3	-0.726792	10.3628	-7.18961	2.39019e-12	8.59717e-11	17.2191
TWIST2	-0.479471	8.28946	-7.18771	2.42049e-12	8.69007e-11	17.2068
ANKRD53	-0.224696	7.02034	-7.18049	2.53912e-12	9.09915e-11	17.16
VSIG2	-1.05976	9.99106	-7.17626	2.61144e-12	9.34107e-11	17.1325
GIPC2	-0.321234	7.54716	-7.17366	2.65677e-12	9.48575e-11	17.1156
HOXD11	-0.428847	7.39086	-7.17037	2.71527e-12	9.67682e-11	17.0943
RFC2	0.263133	10.2915	7.16845	2.75004e-12	9.78279e-11	17.0818
EPHA5	-0.716622	8.08472	-7.16506	2.81248e-12	9.98663e-11	17.0599
DDX24	-0.178	13.1309	-7.16311	2.84891e-12	1.00975e-10	17.0473
SKP2	0.296898	9.22364	7.16222	2.86568e-12	1.01385e-10	17.0415
IQANK1	0.46602	11.0837	7.159	2.92751e-12	1.03384e-10	17.0206
GRIA3	-0.437271	7.14033	-7.15507	3.00451e-12	1.0591e-10	16.9952
SLC16A5	-0.606373	8.73077	-7.14923	3.12265e-12	1.0984e-10	16.9575
ADCY5	-0.594493	10.2823	-7.14901	3.1273e-12	1.0984e-10	16.956
RGN	-0.45239	8.39642	-7.14808	3.14645e-12	1.10313e-10	16.95
ANKDD1B	-0.230386	6.8334	-7.14762	3.15614e-12	1.10454e-10	16.947
TXNDC15	-0.215051	12.0749	-7.14728	3.16322e-12	1.10502e-10	16.9448
ACP7	-0.183771	6.35946	-7.1449	3.21343e-12	1.12055e-10	16.9294
WDR90	0.354723	10.6117	7.14338	3.24577e-12	1.1298e-10	16.9196
GART	0.22669	11.4092	7.13907	3.33936e-12	1.16029e-10	16.8918
ATCAY	-0.53326	7.99795	-7.13103	3.52132e-12	1.22133e-10	16.8399
FREM2	-0.650746	8.59621	-7.1302	3.54063e-12	1.22584e-10	16.8345
ARHGDIG	0.650523	7.79449	7.12941	3.55907e-12	1.23003e-10	16.8294
CDK4	0.245902	11.6873	7.11392	3.94148e-12	1.35977e-10	16.7296
SORBS1	-0.751371	12.2896	-7.11081	4.02301e-12	1.38544e-10	16.7095
CRTAP	-0.226917	13.1201	-7.10948	4.05822e-12	1.3951e-10	16.701
TP53INP2	-0.360343	11.8845	-7.10715	4.12099e-12	1.41417e-10	16.686
RTL5	-0.356607	9.1165	-7.10624	4.14571e-12	1.41719e-10	16.6801
CRISPLD2	-0.548836	12.4793	-7.10617	4.1476e-12	1.41719e-10	16.6797
HFE	-0.422119	8.84082	-7.10602	4.15169e-12	1.41719e-10	16.6787
TNFRSF10D	-0.397625	8.11673	-7.10377	4.21349e-12	1.43577e-10	16.6643
DCBLD2	-0.3365	10.5825	-7.10238	4.25233e-12	1.44543e-10	16.6553
TSLP	-0.4204	7.62398	-7.10222	4.25673e-12	1.44543e-10	16.6543
CHTF18	0.437711	9.66269	7.10142	4.27909e-12	1.45048e-10	16.6491
FXYD6	-0.591842	9.94055	-7.09866	4.35733e-12	1.47443e-10	16.6314
GATAD2A	0.188356	11.6721	7.09608	4.43181e-12	1.49703e-10	16.6148
PIGW	0.271439	9.23449	7.09381	4.49856e-12	1.51694e-10	16.6002
STUM	-0.578061	8.94787	-7.09158	4.56473e-12	1.53658e-10	16.5859
ARMCX1	-0.639066	9.72454	-7.09096	4.58329e-12	1.54016e-10	16.5819
SLC37A3	0.304668	11.1984	7.08914	4.63837e-12	1.55598e-10	16.5703
SERP2	-0.396548	7.77525	-7.08742	4.69127e-12	1.57101e-10	16.5592
ARHGAP10	-0.400423	10.2721	-7.08599	4.73544e-12	1.58307e-10	16.55
CES1	-0.696599	10.1057	-7.07372	5.13204e-12	1.71271e-10	16.4713
LGR6	-0.622999	7.80959	-7.06731	5.35224e-12	1.78313e-10	16.4302
FAM49B	0.264064	10.5692	7.06324	5.49663e-12	1.8281e-10	16.4042
CYTL1	-0.379068	7.43951	-7.06094	5.57981e-12	1.85259e-10	16.3895
TMEM243	-0.304567	9.3184	-7.06051	5.59566e-12	1.85468e-10	16.3867
UBE2QL1	-0.442549	8.55871	-7.05435	5.82563e-12	1.92762e-10	16.3473
E2F3	0.319419	9.63641	7.05288	5.88182e-12	1.9429e-10	16.3379
TRIM65	0.205151	10.3638	7.04771	6.08427e-12	2.00636e-10	16.3048
RSPO2	-0.575569	7.92291	-7.04605	6.15056e-12	2.02479e-10	16.2942
ACTA2	-0.721117	15.022	-7.04364	6.24793e-12	2.05336e-10	16.2788
BCAS1	-0.687348	11.7063	-7.04124	6.34674e-12	2.08231e-10	16.2635
PER1	-0.589172	12.2686	-7.03195	6.74338e-12	2.20871e-10	16.2042
LARP1	0.225177	13.402	7.0241	7.09762e-12	2.32083e-10	16.1541
C20orf194	-0.366644	10.0087	-7.02165	7.2116e-12	2.35396e-10	16.1385
CDC7	0.282141	7.82975	7.0214	7.2232e-12	2.35396e-10	16.1369
CHEK2	0.219195	8.60252	7.01967	7.30531e-12	2.37674e-10	16.1259
ZNF696	0.263476	9.13861	7.0139	7.58483e-12	2.46355e-10	16.0892
CAVIN1	-0.544974	13.7058	-7.00998	7.78069e-12	2.52294e-10	16.0642
DHFR	0.365866	9.13444	7.00714	7.92614e-12	2.56582e-10	16.0461
INMT	-0.589284	10.1513	-7.0055	8.01101e-12	2.58898e-10	16.0357
LRCH2	-0.52907	8.89841	-6.99751	8.43777e-12	2.72237e-10	15.9849
EVA1C	-0.466889	10.177	-6.99328	8.67301e-12	2.79363e-10	15.958
FOXP2	-0.423517	8.03057	-6.99238	8.72362e-12	2.80528e-10	15.9523
CAPN6	-0.677113	8.2448	-6.98594	9.09589e-12	2.92016e-10	15.9115
TMEM220	-0.682116	10.4957	-6.98503	9.15013e-12	2.93272e-10	15.9057
COL13A1	-0.428191	8.25908	-6.98337	9.24905e-12	2.95954e-10	15.8951
RAB11FIP3	0.230876	12.022	6.98178	9.34495e-12	2.98531e-10	15.8851
ABO	-0.713804	8.34034	-6.98067	9.41233e-12	3.0019e-10	15.878
KCTD14	-0.464081	7.91964	-6.97943	9.48837e-12	3.01799e-10	15.8702
GMPS	0.218306	11.7891	6.97934	9.49386e-12	3.01799e-10	15.8696
TMEM14C	-0.246085	12.3158	-6.97822	9.56316e-12	3.03505e-10	15.8625
INTS8	0.285833	10.9434	6.97646	9.67274e-12	3.06482e-10	15.8513
UNG	0.204231	10.9173	6.97401	9.82778e-12	3.10888e-10	15.8358
ITGBL1	0.648378	8.34887	6.96767	1.02399e-11	3.23398e-10	15.7956
SMAD4	-0.236361	12.3654	-6.96179	1.06371e-11	3.35397e-10	15.7584
AMT	-0.50973	9.57541	-6.95924	1.08141e-11	3.40424e-10	15.7423
RBPMS	-0.547254	11.6353	-6.95427	1.11667e-11	3.50957e-10	15.7109
RCC1	0.329576	10.9419	6.95066	1.1431e-11	3.58682e-10	15.688
CLCN2	0.233973	9.12049	6.94523	1.18386e-11	3.70359e-10	15.6538
SGCA	-0.591521	9.04975	-6.9452	1.18413e-11	3.70359e-10	15.6536
TDP1	0.196511	9.83146	6.94386	1.19439e-11	3.72443e-10	15.6451
NBL1	-0.744898	12.4206	-6.94383	1.19463e-11	3.72443e-10	15.6449
INHBA	0.664207	9.03152	6.94314	1.19999e-11	3.73515e-10	15.6405
SLC25A19	0.205792	8.28254	6.94096	1.217e-11	3.78203e-10	15.6268
PRDM5	-0.319358	8.32811	-6.93508	1.26406e-11	3.92203e-10	15.5897
EOGT	-0.32007	10.2616	-6.93121	1.29599e-11	4.01468e-10	15.5653
PRR7	0.425042	8.06757	6.92961	1.30946e-11	4.04995e-10	15.5552
MSL3	0.198212	10.3606	6.92718	1.33012e-11	4.10731e-10	15.5399
PDE4D	-0.425468	11.0822	-6.9233	1.36375e-11	4.20447e-10	15.5155
TSPAN18	-0.523487	9.75688	-6.92263	1.3697e-11	4.2161e-10	15.5112
ANTXR2	-0.493146	13.0843	-6.92209	1.37446e-11	4.22407e-10	15.5078
TMLHE	-0.31629	7.63131	-6.92002	1.39291e-11	4.274e-10	15.4948
FHL1	-0.768453	12.4312	-6.9188	1.40386e-11	4.29902e-10	15.4871
PTCHD1	-0.490561	7.99217	-6.91862	1.40549e-11	4.29902e-10	15.486
TGFB1I1	-0.600597	10.8674	-6.91311	1.45624e-11	4.44726e-10	15.4513
WBP4	-0.213566	9.71756	-6.90931	1.49229e-11	4.55018e-10	15.4274
CPE	-0.646155	14.479	-6.90883	1.49686e-11	4.55698e-10	15.4244
ATP2B4	-0.620107	11.8544	-6.90752	1.50962e-11	4.58863e-10	15.4161
MROH8	-0.186285	7.76882	-6.90513	1.53294e-11	4.65224e-10	15.4011
RNF175	-0.280482	7.10515	-6.90404	1.54377e-11	4.6778e-10	15.3943
IQCE	0.271923	11.0215	6.8988	1.59659e-11	4.8303e-10	15.3614
C15orf41	-0.315202	8.52997	-6.89643	1.62113e-11	4.89693e-10	15.3465
TRPC4	-0.426333	8.22554	-6.89465	1.63971e-11	4.94535e-10	15.3353
PITPNC1	-0.382972	10.0854	-6.88957	1.69408e-11	5.1014e-10	15.3034
TINCR	-0.505597	9.18575	-6.88259	1.77163e-11	5.32669e-10	15.2597
DNMT3A	0.273667	10.8216	6.87886	1.8146e-11	5.44744e-10	15.2363
H2AZ1	0.306953	12.318	6.87658	1.84124e-11	5.51889e-10	15.222
ZNF655	-0.645114	10.29	-6.87031	1.91673e-11	5.73631e-10	15.1828
FLNA	-0.714602	15.9291	-6.8693	1.92911e-11	5.76448e-10	15.1765
DUSP15	-0.365104	7.45408	-6.86675	1.9609e-11	5.85047e-10	15.1605
TCEAL7	-0.357271	7.83545	-6.8648	1.98549e-11	5.91475e-10	15.1483
DRAXIN	0.202181	6.98711	6.86303	2.00818e-11	5.97319e-10	15.1372
SYT10	-0.24262	6.49387	-6.8589	2.06187e-11	6.1235e-10	15.1114
NUP42	0.191287	10.4319	6.85793	2.07471e-11	6.15221e-10	15.1054
ARHGEF4	-0.367278	9.51384	-6.8538	2.13022e-11	6.3072e-10	15.0795
ZNF623	0.305625	10.828	6.84711	2.22329e-11	6.57275e-10	15.0378
WDR5	0.207173	11.377	6.84289	2.28406e-11	6.74216e-10	15.0114
SHMT2	0.330358	11.8893	6.84195	2.29777e-11	6.77231e-10	15.0056
RHBDL3	-0.310291	7.28877	-6.8406	2.31757e-11	6.82032e-10	14.9972
BMERB1	-0.421366	9.97942	-6.83997	2.32695e-11	6.83758e-10	14.9932
MTBP	0.25147	7.86862	6.83737	2.36583e-11	6.94131e-10	14.977
SLBP	0.217436	11.0844	6.83515	2.39967e-11	7.02997e-10	14.9632
DIAPH1	0.273611	12.3856	6.83477	2.40547e-11	7.03637e-10	14.9608
CNOT9	0.162212	11.2169	6.83413	2.41533e-11	7.05457e-10	14.9568
ZNF154	-0.344211	7.80128	-6.82407	2.57527e-11	7.51043e-10	14.8942
GLIS1	-0.467671	8.01875	-6.82064	2.63201e-11	7.66438e-10	14.8729
STAT5B	-0.192839	11.9251	-6.81861	2.66624e-11	7.75245e-10	14.8602
POLA2	0.207794	9.64899	6.81638	2.70443e-11	7.85173e-10	14.8463
RBM15B	0.185988	12.2768	6.81416	2.74283e-11	7.95135e-10	14.8326
MT1A	-0.493632	7.24764	-6.81211	2.77889e-11	8.04387e-10	14.8198
DIRAS2	0.565195	7.0972	6.81173	2.78563e-11	8.05139e-10	14.8174
IL1RL2	-0.362108	7.19235	-6.80429	2.92059e-11	8.42892e-10	14.7712
SFTPD	-0.280095	7.70954	-6.79832	3.03343e-11	8.7416e-10	14.7342
CKS1B	0.243468	9.02087	6.79245	3.14861e-11	9.06006e-10	14.6978
RFC5	0.175589	9.562	6.79132	3.17121e-11	9.1116e-10	14.6908
SH3BGR	-0.412637	9.00116	-6.78635	3.27289e-11	9.38985e-10	14.6599
CCT5	0.245751	12.696	6.77998	3.40774e-11	9.76231e-10	14.6205
MSMB	-1.25197	15.1493	-6.77277	3.56697e-11	1.02034e-09	14.5759
APOBEC3C	-0.600362	10.0417	-6.77084	3.61085e-11	1.03097e-09	14.564
UBE2S	0.402726	9.63652	6.77047	3.61928e-11	1.03097e-09	14.5617
CKM	-0.983627	7.82445	-6.77027	3.62379e-11	1.03097e-09	14.5605
NDEL1	-0.216563	11.0707	-6.77021	3.62536e-11	1.03097e-09	14.56
ANKRD35	-0.462796	8.46454	-6.7699	3.63243e-11	1.03147e-09	14.5581
BEND3	0.423146	9.31226	6.7692	3.64847e-11	1.03451e-09	14.5538
POLR3GL	-0.231201	10.0652	-6.76659	3.70918e-11	1.0502e-09	14.5377
WFDC2	-0.923805	10.2442	-6.76141	3.83284e-11	1.08363e-09	14.5057
ABCC5	0.368603	10.999	6.75783	3.92048e-11	1.10666e-09	14.4836
TCF3	0.229738	11.684	6.75762	3.92569e-11	1.10666e-09	14.4823
TAGLN	-0.708641	15.3116	-6.75482	3.99572e-11	1.12477e-09	14.465
LINC00634	0.160582	6.47261	6.75401	4.01631e-11	1.12893e-09	14.46
LRR1	0.172603	8.63675	6.74991	4.1216e-11	1.15685e-09	14.4347
NUDT7	-0.19503	7.71258	-6.74738	4.18801e-11	1.17379e-09	14.4191
ACACB	-0.4022	10.1625	-6.73665	4.4814e-11	1.25421e-09	14.353
C7	-0.79816	11.3508	-6.7364	4.48835e-11	1.25435e-09	14.3515
CCT6A	0.219225	12.9599	6.72834	4.72227e-11	1.31783e-09	14.3019
CYTH3	0.404835	11.1084	6.72786	4.7366e-11	1.31993e-09	14.2989
RPRM	-0.43547	7.90861	-6.72584	4.79734e-11	1.33447e-09	14.2865
MSRB3	-0.591922	11.2619	-6.72544	4.80941e-11	1.33447e-09	14.284
DSN1	0.210483	9.5744	6.7253	4.81351e-11	1.33447e-09	14.2832
WFIKKN2	-0.209994	6.76406	-6.72521	4.81628e-11	1.33447e-09	14.2826
L3MBTL4	-0.326001	7.51413	-6.72406	4.85133e-11	1.34227e-09	14.2755
CGNL1	-0.372619	12.7843	-6.71528	5.12673e-11	1.41645e-09	14.2216
MCCC1	0.290265	11.1948	6.7078	5.37365e-11	1.48256e-09	14.1757
KLHDC1	-0.21788	8.10594	-6.7066	5.41431e-11	1.49166e-09	14.1683
B4GALT6	-0.315083	8.88948	-6.70438	5.49058e-11	1.51023e-09	14.1547
TTC28	-0.378717	10.0472	-6.70418	5.49728e-11	1.51023e-09	14.1535
GRPEL2	0.190983	10.0009	6.70035	5.6311e-11	1.54481e-09	14.13
PPP1R12B	-0.556577	13.1694	-6.69978	5.65126e-11	1.54816e-09	14.1265
CLPB	0.254364	9.55521	6.69839	5.70073e-11	1.55951e-09	14.118
RGS22	-0.262512	7.30543	-6.69602	5.78616e-11	1.57863e-09	14.1035
FNDC1	0.478649	7.29534	6.69591	5.79014e-11	1.57863e-09	14.1028
CPA6	-0.552151	7.64095	-6.69578	5.79499e-11	1.57863e-09	14.102
MBNL2	-0.438545	10.8965	-6.6953	5.8126e-11	1.58121e-09	14.099
PLEKHD1	0.222426	6.7082	6.68094	6.36015e-11	1.72774e-09	14.0111
RBPMS2	-0.440189	9.46531	-6.6753	6.5885e-11	1.78727e-09	13.9767
CYB5R2	-0.374652	9.0537	-6.6717	6.73875e-11	1.82548e-09	13.9547
TKT	0.32281	13.2634	6.66902	6.85255e-11	1.85372e-09	13.9383
MALRD1	-0.202871	6.56791	-6.66646	6.96306e-11	1.87752e-09	13.9227
OR7C1	-0.176761	6.30905	-6.66632	6.96908e-11	1.87752e-09	13.9219
VSTM4	-0.512275	10.0784	-6.66631	6.96955e-11	1.87752e-09	13.9218
CELF2	-0.503457	10.3073	-6.66586	6.98927e-11	1.88023e-09	13.919
RRAS	-0.45128	11.3772	-6.66238	7.14305e-11	1.91894e-09	13.8978
PCP4L1	-0.472229	7.63459	-6.6563	7.41954e-11	1.99047e-09	13.8607
P2RX2	-0.397347	7.3851	-6.64943	7.74482e-11	2.07486e-09	13.8188
PINLYP	-0.304844	7.58017	-6.6479	7.81887e-11	2.0906e-09	13.8096
DCHS2	-0.329511	7.1316	-6.64778	7.82507e-11	2.0906e-09	13.8088
KRTAP5-1	0.192327	6.44059	6.647	7.86295e-11	2.09783e-09	13.8041
HERPUD1	-0.4297	14.2305	-6.64535	7.94427e-11	2.11662e-09	13.794
TMEM98	-0.268316	12.48	-6.6447	7.97652e-11	2.1223e-09	13.7901
DPH2	0.223068	10.3633	6.63763	8.33604e-11	2.21492e-09	13.747
LY6G6F-LY6G6D	-0.226533	6.36104	-6.63428	8.51174e-11	2.25852e-09	13.7267
ZDHHC1	-0.353049	9.74817	-6.63291	8.58482e-11	2.2748e-09	13.7183
PSMC3IP	0.183308	7.97842	6.6302	8.73112e-11	2.31042e-09	13.7018
PLAG1	-0.310786	7.47471	-6.62979	8.75293e-11	2.31304e-09	13.6994
TMEM132C	-0.429579	7.37637	-6.62904	8.79427e-11	2.3208e-09	13.6948
CAMK2G	-0.246268	11.2427	-6.62756	8.87533e-11	2.33637e-09	13.6859
MEN1	0.20947	11.5372	6.62753	8.87731e-11	2.33637e-09	13.6856
PRDM12	0.143485	6.38754	6.62698	8.90773e-11	2.3412e-09	13.6823
SOX7	-0.383319	8.32366	-6.62542	8.99429e-11	2.36076e-09	13.6729
TBX5	-0.498412	7.53463	-6.62467	9.03687e-11	2.36873e-09	13.6682
KRT14	-0.963569	9.91441	-6.62348	9.10364e-11	2.38302e-09	13.6611
IL6ST	-0.357078	13.079	-6.62048	9.27529e-11	2.42468e-09	13.6428
NEXN	-0.609731	10.5416	-6.61978	9.31549e-11	2.43192e-09	13.6386
WNT5B	-0.45453	11.1617	-6.61887	9.36874e-11	2.44254e-09	13.6331
DENND4B	0.225866	10.8702	6.61744	9.45193e-11	2.46092e-09	13.6244
SSRP1	0.161637	12.9585	6.61506	9.59321e-11	2.49436e-09	13.6099
FOXS1	0.358882	7.56899	6.61278	9.72979e-11	2.52649e-09	13.5961
KCNB1	-0.465223	8.50923	-6.61008	9.89449e-11	2.56583e-09	13.5798
HAAO	-0.466759	8.60106	-6.60845	9.99494e-11	2.58842e-09	13.5699
MSH6	0.192305	11.3105	6.60542	1.01848e-10	2.63407e-09	13.5515
CSPG4	-0.534896	10.1557	-6.6	1.05334e-10	2.72062e-09	13.5187
SNAI2	-0.565811	9.13525	-6.59562	1.08235e-10	2.79183e-09	13.4922
LCNL1	-0.305184	6.82104	-6.59508	1.08593e-10	2.79735e-09	13.489
EEF2K	-0.274816	11.9684	-6.59267	1.10229e-10	2.83574e-09	13.4744
RAD1	0.158012	10.596	6.58983	1.12188e-10	2.88232e-09	13.4572
CHEK1	0.276159	9.06393	6.58689	1.14246e-10	2.93132e-09	13.4395
SLC15A1	-0.55392	7.4673	-6.58349	1.1668e-10	2.98981e-09	13.4189
CCDC192	-0.125057	6.62649	-6.57884	1.20088e-10	3.07308e-09	13.3908
XKR5	-0.219204	6.78057	-6.57591	1.22279e-10	3.12355e-09	13.3732
SPEF1	0.316492	6.86509	6.57578	1.22382e-10	3.12355e-09	13.3723
SET	0.18656	13.8839	6.57487	1.23073e-10	3.13706e-09	13.3668
KLF8	-0.295755	8.01308	-6.56816	1.28282e-10	3.26442e-09	13.3264
FBLN1	-0.642616	13.4026	-6.56801	1.28406e-10	3.26442e-09	13.3255
RHBDD1	-0.166193	10.9005	-6.56763	1.28703e-10	3.26503e-09	13.3232
KIF20B	0.299622	8.54616	6.56755	1.28766e-10	3.26503e-09	13.3227
CORO2B	-0.268901	7.56372	-6.56624	1.29814e-10	3.28733e-09	13.3148
DCAF13	0.257982	11.0398	6.56464	1.31101e-10	3.3156e-09	13.3052
SPRY3	-0.283142	7.43412	-6.56379	1.3179e-10	3.32868e-09	13.3001
LIN9	0.203345	8.27344	6.56334	1.32157e-10	3.33362e-09	13.2974
RIC3	-0.479532	9.42866	-6.55935	1.35454e-10	3.41236e-09	13.2733
HIPK4	-0.127537	6.74626	-6.55782	1.36737e-10	3.44022e-09	13.2641
SLC22A7	-0.140966	6.17248	-6.55712	1.37335e-10	3.45078e-09	13.2599
AXIN1	0.216764	11.2285	6.55488	1.39247e-10	3.4943e-09	13.2464
ADGRB3	-0.250165	6.82157	-6.55456	1.39524e-10	3.49673e-09	13.2444
MAL2	0.353691	12.7824	6.55267	1.41156e-10	3.53308e-09	13.2331
NUP62	0.154243	11.7039	6.55095	1.42664e-10	3.56622e-09	13.2227
PCDH7	-0.61231	9.83883	-6.54828	1.45027e-10	3.62065e-09	13.2067
NRK	-0.513424	7.90926	-6.54757	1.45665e-10	3.6319e-09	13.2024
AZGP1	-1.02915	15.2688	-6.54574	1.47314e-10	3.66831e-09	13.1914
ARHGAP20	-0.429001	8.07581	-6.54326	1.49582e-10	3.72002e-09	13.1765
TUBB	0.240384	14.4385	6.54059	1.52068e-10	3.77699e-09	13.1605
PABPC1	0.336902	16.3356	6.53982	1.5279e-10	3.7901e-09	13.1558
CACNB2	-0.300473	9.08318	-6.53842	1.54113e-10	3.81804e-09	13.1474
SH3BGRL	-0.467512	12.3028	-6.53802	1.54494e-10	3.82259e-09	13.145
CST3	-0.449187	14.1252	-6.53664	1.55805e-10	3.85014e-09	13.1368
RASD2	-0.427309	9.95771	-6.53382	1.58537e-10	3.91266e-09	13.1198
TTC26	0.215779	9.12653	6.53348	1.58872e-10	3.91596e-09	13.1178
TCF7L1	-0.405912	9.52433	-6.52776	1.64554e-10	4.05075e-09	13.0835
MAMDC2	-0.423833	8.31268	-6.52756	1.64758e-10	4.05075e-09	13.0823
WDR12	0.194535	10.3566	6.52598	1.66364e-10	4.08507e-09	13.0728
MCC	-0.501831	10.1486	-6.52529	1.67072e-10	4.09727e-09	13.0687
CD300LG	-0.27701	6.69369	-6.52293	1.69515e-10	4.15195e-09	13.0545
DALRD3	0.233459	10.0504	6.52131	1.7121e-10	4.18818e-09	13.0448
ZNF540	-0.246269	8.17297	-6.51981	1.728e-10	4.22175e-09	13.0358
GARS1	0.231325	12.1292	6.51283	1.80368e-10	4.4011e-09	12.994
EDA2R	-0.365932	7.98133	-6.51089	1.82522e-10	4.44809e-09	12.9824
USP44	-0.193491	6.92959	-6.50187	1.92903e-10	4.69519e-09	12.9285
CDC37L1	-0.198613	10.5026	-6.50134	1.93534e-10	4.70465e-09	12.9253
LIMK1	0.204315	10.6915	6.50006	1.95057e-10	4.73573e-09	12.9176
MSH2	0.262161	10.3912	6.49951	1.95719e-10	4.74588e-09	12.9143
COX7A1	-0.581408	9.1298	-6.49775	1.97838e-10	4.79127e-09	12.9038
CACNG1	-0.347882	6.72423	-6.49734	1.98329e-10	4.79217e-09	12.9014
CABP1	-0.244417	7.18301	-6.49731	1.98368e-10	4.79217e-09	12.9012
FAIM2	-0.516121	9.31088	-6.49673	1.99074e-10	4.80325e-09	12.8978
ARHGEF25	-0.461604	10.1898	-6.48577	2.12891e-10	5.13025e-09	12.8323
ANG	-0.555545	10.0707	-6.48211	2.17708e-10	5.23983e-09	12.8105
PENK	-0.589176	7.63541	-6.47836	2.22754e-10	5.35463e-09	12.7882
GPM6A	-0.488844	7.969	-6.47501	2.27362e-10	5.45866e-09	12.7682
DIRAS3	-0.295723	7.69415	-6.47189	2.31739e-10	5.55688e-09	12.7496
TNS1	-0.633936	13.8153	-6.47082	2.33256e-10	5.58636e-09	12.7432
GNAO1	-0.485758	8.84063	-6.46928	2.3546e-10	5.6322e-09	12.7341
POLD3	0.148744	9.61735	6.46849	2.36592e-10	5.6523e-09	12.7294
DHRS12	-0.290255	9.7567	-6.46561	2.40787e-10	5.74547e-09	12.7123
REPIN1	0.237023	12.887	6.46529	2.4126e-10	5.74969e-09	12.7104
FGFR2	-0.695319	10.2505	-6.46372	2.43579e-10	5.79783e-09	12.701
C4orf46	0.200298	8.78749	6.46008	2.49049e-10	5.92079e-09	12.6794
NOX4	0.408925	7.58125	6.45926	2.50304e-10	5.94334e-09	12.6745
CLIP3	-0.502459	10.2251	-6.45788	2.5242e-10	5.98626e-09	12.6663
RAD21	0.284721	12.9791	6.45687	2.53975e-10	6.0158e-09	12.6603
UGT2B15	0.550466	6.81848	6.45495	2.56956e-10	6.079e-09	12.6489
CDK5R1	0.304165	8.21134	6.45438	2.57851e-10	6.09275e-09	12.6455
PRKN	-0.249964	8.23694	-6.45216	2.61366e-10	6.16831e-09	12.6323
TACR2	-0.387439	7.75243	-6.4515	2.62424e-10	6.18576e-09	12.6284
TENM3	-0.474736	8.79166	-6.44995	2.64907e-10	6.23671e-09	12.6192
EPRS1	0.246737	12.5844	6.44379	2.75027e-10	6.46712e-09	12.5826
YBX2	-0.283863	7.00951	-6.44146	2.78961e-10	6.5517e-09	12.5688
LRWD1	0.236185	9.93669	6.43879	2.83532e-10	6.63714e-09	12.553
INSYN2A	-0.268389	6.83271	-6.43877	2.83557e-10	6.63714e-09	12.5529
APEX1	0.227924	12.9255	6.43873	2.83624e-10	6.63714e-09	12.5526
GREB1	-0.682372	12.9889	-6.43678	2.87003e-10	6.70814e-09	12.5411
ZNF3	0.203436	11.1027	6.43638	2.8771e-10	6.71658e-09	12.5387
NHSL1	0.38156	8.83557	6.43196	2.95552e-10	6.89137e-09	12.5125
TRIM38	-0.379399	10.7209	-6.43071	2.97791e-10	6.93525e-09	12.5051
LRP4	-0.395656	8.82163	-6.42985	2.99357e-10	6.96338e-09	12.5
HMGCLL1	-0.319856	6.91488	-6.42626	3.05952e-10	7.10827e-09	12.4788
SLC16A2	-0.378145	9.6485	-6.42433	3.09558e-10	7.18345e-09	12.4674
CNOT10	0.13147	10.6546	6.42329	3.11517e-10	7.22027e-09	12.4612
ADCYAP1R1	-0.335914	7.09692	-6.42254	3.12942e-10	7.24466e-09	12.4568
PIK3C2G	-0.297698	6.56215	-6.41623	3.2516e-10	7.51856e-09	12.4194
MAPK8IP2	0.501317	10.0458	6.41145	3.34718e-10	7.73035e-09	12.3912
F7	-0.202622	6.58561	-6.40903	3.39662e-10	7.83522e-09	12.3769
VILL	-0.533443	9.54539	-6.40764	3.42522e-10	7.89183e-09	12.3687
ITM2C	-0.466544	12.9986	-6.40608	3.45779e-10	7.95743e-09	12.3595
SLC14A1	-0.905347	10.604	-6.40136	3.55805e-10	8.16979e-09	12.3316
LONRF3	-0.271666	7.24617	-6.40127	3.56004e-10	8.16979e-09	12.3311
FGF10	-0.37223	7.36282	-6.40115	3.56269e-10	8.16979e-09	12.3304
PAK5	-0.263646	6.79122	-6.40002	3.587e-10	8.20976e-09	12.3237
PRSS27	0.315445	7.56373	6.39995	3.58857e-10	8.20976e-09	12.3233
FAM220A	0.168025	10.0347	6.39807	3.62954e-10	8.29372e-09	12.3123
CACHD1	-0.449098	9.21064	-6.39726	3.64746e-10	8.32487e-09	12.3075
PCNT	0.211932	10.8403	6.39663	3.6613e-10	8.34665e-09	12.3038
RAB11FIP4	0.229266	10.4366	6.39601	3.67506e-10	8.36819e-09	12.3001
RNFT2	0.279277	7.50455	6.39047	3.80044e-10	8.64356e-09	12.2674
NRG1	-0.420157	7.57135	-6.38877	3.83965e-10	8.71549e-09	12.2574
YEATS2	0.222961	11.1285	6.38871	3.84104e-10	8.71549e-09	12.2571
ZNF532	-0.412225	12.3188	-6.3863	3.89732e-10	8.83285e-09	12.2429
GALR1	-0.295926	6.71494	-6.38596	3.90544e-10	8.84096e-09	12.2409
NPHP4	0.213982	9.46232	6.38475	3.93393e-10	8.89044e-09	12.2338
GSTP1	-0.639398	11.791	-6.38465	3.93646e-10	8.89044e-09	12.2332
PUS7	0.270417	9.86085	6.38244	3.98921e-10	8.99911e-09	12.2202
CD59	-0.260378	13.5254	-6.38224	3.9941e-10	8.99969e-09	12.219
B4GALNT4	0.599062	10.1254	6.38144	4.0133e-10	9.03249e-09	12.2143
PRDM11	-0.264307	9.47838	-6.37695	4.12367e-10	9.27014e-09	12.1879
COL1A1	0.636823	14.1857	6.37586	4.15086e-10	9.32047e-09	12.1815
HOXD13	-0.536162	8.37648	-6.37556	4.15836e-10	9.32653e-09	12.1797
BIN1	-0.392377	11.6898	-6.37476	4.17861e-10	9.36115e-09	12.175
TIGD3	0.197373	7.0585	6.3745	4.18496e-10	9.36457e-09	12.1735
ZNF92	0.24449	9.19255	6.3742	4.19275e-10	9.3712e-09	12.1717
MRVI1	-0.589076	11.1493	-6.37228	4.2414e-10	9.46905e-09	12.1604
GABRD	0.323962	7.03714	6.37076	4.28063e-10	9.54565e-09	12.1515
NVL	0.330259	10.54	6.36778	4.35814e-10	9.70735e-09	12.134
GPR135	-0.214552	8.11394	-6.36311	4.48239e-10	9.97267e-09	12.1066
FZD7	-0.42857	10.6086	-6.36265	4.49488e-10	9.98902e-09	12.1039
OPN1SW	-0.220528	7.68509	-6.36102	4.53926e-10	1.00761e-08	12.0943
CCDC51	0.218623	9.69247	6.3525	4.77808e-10	1.05941e-08	12.0444
CENPW	0.258847	7.92209	6.35094	4.82329e-10	1.06822e-08	12.0352
ELK1	0.181175	10.9777	6.34556	4.98179e-10	1.10207e-08	12.0037
NYAP1	-0.22678	7.16888	-6.34436	5.0179e-10	1.10879e-08	11.9967
CEP85	0.258413	9.04172	6.34258	5.07189e-10	1.11945e-08	11.9862
TRO	-0.373061	8.30317	-6.34168	5.09925e-10	1.12421e-08	11.981
MROH7	-0.270201	6.80776	-6.34004	5.14981e-10	1.13407e-08	11.9714
MTDH	0.275936	12.5951	6.33981	5.15682e-10	1.13432e-08	11.97
NUP62CL	0.185272	7.25907	6.33347	5.35697e-10	1.17702e-08	11.933
GTPBP3	0.212638	10.0603	6.33037	5.45746e-10	1.19689e-08	11.9148
HILPDA	0.260421	9.22964	6.33022	5.46228e-10	1.19689e-08	11.914
PTBP1	0.156324	13.602	6.33011	5.4659e-10	1.19689e-08	11.9133
HTRA2	0.183368	10.2385	6.32981	5.47579e-10	1.19771e-08	11.9116
ABCA2	0.287038	12.3098	6.32716	5.56352e-10	1.21553e-08	11.8961
ADRA2B	-0.227996	6.94661	-6.32439	5.65669e-10	1.23449e-08	11.8799
ARL6IP1	0.257251	13.1759	6.32403	5.6691e-10	1.23581e-08	11.8778
PPP1R3B	-0.304755	11.4069	-6.3234	5.69045e-10	1.23908e-08	11.8741
FAM177A1	-0.211673	12.0753	-6.32114	5.76787e-10	1.25407e-08	11.861
SOCS2	-0.416266	12.3439	-6.32102	5.77222e-10	1.25407e-08	11.8602
HSPA4L	-0.403979	8.69169	-6.31463	5.99736e-10	1.30153e-08	11.823
GCNT2	-0.553271	11.5328	-6.31102	6.12847e-10	1.3285e-08	11.8019
LARP6	-0.206154	10.2887	-6.30985	6.17131e-10	1.33629e-08	11.7951
MMP28	-0.459884	8.50847	-6.30903	6.20158e-10	1.34135e-08	11.7903
PSMA6	0.185052	10.1137	6.30747	6.25984e-10	1.3514e-08	11.7812
OTUD6B	0.291568	9.46116	6.30741	6.26194e-10	1.3514e-08	11.7809
LPAR1	-0.416143	9.562	-6.30706	6.27538e-10	1.35279e-08	11.7788
RAD23B	0.196538	13.5038	6.30508	6.35007e-10	1.36684e-08	11.7673
ZFP41	0.255607	9.45489	6.30496	6.3546e-10	1.36684e-08	11.7666
ADAM33	-0.51619	9.07807	-6.30242	6.45161e-10	1.38617e-08	11.7519
STX3	0.201443	11.0744	6.30201	6.46779e-10	1.38811e-08	11.7494
CCDC78	0.556081	8.08513	6.29624	6.69453e-10	1.43477e-08	11.7159
DOT1L	0.246245	10.5369	6.29602	6.70328e-10	1.43477e-08	11.7146
LSAMP	-0.721478	10.6365	-6.29592	6.70735e-10	1.43477e-08	11.714
NPR2	-0.344884	9.17191	-6.29508	6.74118e-10	1.44042e-08	11.7091
FERMT1	-0.560028	9.33285	-6.28882	6.99769e-10	1.49358e-08	11.6727
LPAR6	-0.378281	10.8993	-6.28749	7.05336e-10	1.50381e-08	11.665
SBDS	-0.168676	12.026	-6.28598	7.11712e-10	1.51574e-08	11.6562
VCL	-0.478934	12.8303	-6.28381	7.20983e-10	1.53381e-08	11.6436
HPSE2	-0.745167	9.08473	-6.2827	7.25793e-10	1.54235e-08	11.6372
LMO4	-0.312938	11.1383	-6.28248	7.26745e-10	1.54269e-08	11.6359
PCARE	-0.161304	6.22982	-6.28024	7.36498e-10	1.56168e-08	11.6229
SLC51B	-0.20983	6.98917	-6.27238	7.7179e-10	1.63473e-08	11.5773
EFNB1	-0.339433	10.0262	-6.27093	7.7851e-10	1.64717e-08	11.5689
CBX1	0.18067	11.7458	6.26654	7.99129e-10	1.68895e-08	11.5434
CSPP1	0.250251	9.41359	6.26464	8.08211e-10	1.70629e-08	11.5324
STMN2	0.551286	7.28406	6.26207	8.20646e-10	1.73066e-08	11.5176
TCEAL5	-0.228998	6.88511	-6.26068	8.27431e-10	1.74308e-08	11.5096
RAI2	-0.34045	10.4934	-6.26001	8.30774e-10	1.74823e-08	11.5056
CDHR2	0.176327	6.4514	6.25951	8.33229e-10	1.75149e-08	11.5028
NES	-0.477506	11.4656	-6.25891	8.36198e-10	1.75583e-08	11.4993
FST	-0.503238	8.74531	-6.25849	8.38302e-10	1.75835e-08	11.4968
ATAD5	0.215444	7.83548	6.25695	8.46002e-10	1.77259e-08	11.4879
SERPINF2	-0.540114	9.65599	-6.25289	8.66653e-10	1.8139e-08	11.4645
PIFO	-0.459717	10.0356	-6.25134	8.74676e-10	1.82858e-08	11.4555
LETM1	0.212737	11.4848	6.25117	8.7555e-10	1.82858e-08	11.4545
BOLA2-SMG1P6	0.219657	7.91938	6.25027	8.80221e-10	1.83636e-08	11.4493
NEFH	-1.3926	12.9236	-6.24985	8.82438e-10	1.83901e-08	11.4469
KRT9	-0.126476	6.12202	-6.24306	9.18732e-10	1.9126e-08	11.4077
CCNE1	0.196813	7.44795	6.24272	9.20591e-10	1.91442e-08	11.4057
FOXH1	0.130858	6.44802	6.24237	9.22502e-10	1.91634e-08	11.4037
PCNX3	0.224361	11.888	6.23937	9.39074e-10	1.94868e-08	11.3863
LCN6	-0.263465	6.98008	-6.23918	9.40121e-10	1.94877e-08	11.3853
CASKIN1	0.357237	8.14452	6.23875	9.42526e-10	1.95167e-08	11.3828
NIPAL4	-0.273973	6.93951	-6.2384	9.44464e-10	1.9536e-08	11.3808
DUOX1	-0.583986	9.16967	-6.2375	9.49498e-10	1.96193e-08	11.3756
PDE5A	-0.608427	11.3991	-6.23642	9.55613e-10	1.97048e-08	11.3693
RASGRF2	-0.312811	8.78946	-6.23641	9.55669e-10	1.97048e-08	11.3693
FAM189B	0.22466	10.9553	6.23591	9.585e-10	1.97272e-08	11.3664
STAT6	-0.312891	13.168	-6.23586	9.58787e-10	1.97272e-08	11.3661
MOB3C	-0.231563	9.98506	-6.23312	9.74511e-10	2.00295e-08	11.3503
RNASE4	-0.344842	8.16117	-6.23289	9.75816e-10	2.00352e-08	11.349
C6orf58	-0.0952444	6.2944	-6.23125	9.8531e-10	2.02087e-08	11.3395
ARHGAP39	0.287699	9.80161	6.23028	9.90995e-10	2.03039e-08	11.3339
CHP2	-0.445925	7.07427	-6.22803	1.0043e-09	2.05548e-08	11.321
THEM6	0.339648	11.4155	6.2192	1.05815e-09	2.16343e-08	11.2701
MTMR10	-0.18701	10.7803	-6.21521	1.0834e-09	2.21272e-08	11.2472
NSMCE2	0.222668	9.91512	6.213	1.09764e-09	2.23945e-08	11.2345
SLC15A2	-0.67869	11.4675	-6.21122	1.10925e-09	2.26075e-08	11.2242
GLRA4	-0.11749	6.12431	-6.21094	1.11111e-09	2.26216e-08	11.2226
ADAM12	0.326265	7.22711	6.20848	1.1274e-09	2.29294e-08	11.2084
MEIS1	-0.458644	9.74736	-6.2053	1.14873e-09	2.33387e-08	11.1902
MT1X	-0.661332	11.4354	-6.20212	1.17053e-09	2.37567e-08	11.1719
CDC42EP3	-0.395597	12.0272	-6.20161	1.17405e-09	2.38033e-08	11.169
UMPS	0.160884	10.7209	6.20009	1.18463e-09	2.39928e-08	11.1602
KRT15	-1.16354	11.3788	-6.19938	1.18956e-09	2.40675e-08	11.1562
RMI1	0.318608	10.0991	6.19721	1.2049e-09	2.43526e-08	11.1437
GPC2	0.279156	7.28552	6.19325	1.23334e-09	2.49015e-08	11.121
DSTN	-0.239207	14.8607	-6.1918	1.24397e-09	2.50899e-08	11.1127
MSRA	-0.284422	9.33565	-6.19118	1.24849e-09	2.51549e-08	11.1091
BBC3	0.321015	8.64542	6.19035	1.25459e-09	2.52517e-08	11.1044
SCAP	0.200003	12.5054	6.18761	1.27499e-09	2.56358e-08	11.0887
ANKRD45	-0.173894	6.6232	-6.18645	1.28373e-09	2.57849e-08	11.0821
SPART	-0.465417	10.8497	-6.18479	1.29635e-09	2.60114e-08	11.0725
ACER1	-0.29866	6.95038	-6.18401	1.30232e-09	2.61042e-08	11.0681
PDIK1L	0.222538	9.93341	6.18328	1.30792e-09	2.61894e-08	11.0639
DUOXA1	-0.541872	7.96627	-6.18272	1.31223e-09	2.62439e-08	11.0607
TFB2M	0.208031	10.0097	6.18258	1.31334e-09	2.62439e-08	11.0599
POP1	0.199433	8.82478	6.17938	1.33826e-09	2.67144e-08	11.0416
SLC25A33	0.293666	10.4244	6.17865	1.34402e-09	2.68018e-08	11.0374
WNT7B	0.47275	10.2627	6.17752	1.35303e-09	2.69538e-08	11.0309
HSPD1	0.28915	14.0885	6.17562	1.36825e-09	2.72027e-08	11.02
FDPS	0.226844	11.7053	6.17561	1.36833e-09	2.72027e-08	11.02
MTERF3	0.234865	9.72055	6.17513	1.37221e-09	2.7252e-08	11.0172
SMIM8	-0.19637	8.95826	-6.17465	1.37601e-09	2.72996e-08	11.0145
SAPCD2	0.367699	10.6727	6.17141	1.40254e-09	2.77974e-08	10.9959
SUPT3H	-0.290702	9.1197	-6.16927	1.42029e-09	2.81205e-08	10.9837
XYLB	0.254458	8.77632	6.16501	1.45625e-09	2.87776e-08	10.9594
MT1M	-0.780409	9.22485	-6.16499	1.45643e-09	2.87776e-08	10.9592
SLC1A6	-0.150809	6.22435	-6.16391	1.46568e-09	2.89307e-08	10.9531
LHX2	0.174953	6.31063	6.16289	1.47447e-09	2.90747e-08	10.9473
APH1A	0.170338	13.2897	6.16271	1.47601e-09	2.90756e-08	10.9462
NOS1	-0.493144	7.78012	-6.16199	1.48226e-09	2.91692e-08	10.9421
GFRA1	-0.511314	8.85394	-6.16078	1.49282e-09	2.93473e-08	10.9352
EHD2	-0.474321	11.6077	-6.15658	1.53005e-09	3.00487e-08	10.9113
TOPBP1	0.230437	10.549	6.15565	1.53845e-09	3.018e-08	10.9059
GDF10	-0.310707	6.7329	-6.1555	1.53984e-09	3.018e-08	10.9051
PRIM1	0.195812	8.37007	6.15445	1.54932e-09	3.0335e-08	10.8991
ASNS	0.284056	10.7138	6.1539	1.55433e-09	3.03898e-08	10.8959
H3C12	0.133447	6.22585	6.1538	1.55524e-09	3.03898e-08	10.8954
PGR	-0.484275	8.87392	-6.15203	1.5715e-09	3.06637e-08	10.8853
RHEBL1	0.136865	6.71107	6.15193	1.57242e-09	3.06637e-08	10.8847
ECHDC1	-0.328204	10.9674	-6.1494	1.59587e-09	3.10899e-08	10.8703
ATAD1	-0.406932	11.4345	-6.149	1.59957e-09	3.11307e-08	10.868
SQLE	0.398079	11.0399	6.14849	1.60442e-09	3.11663e-08	10.8651
FXYD1	-0.360154	7.40892	-6.14847	1.60461e-09	3.11663e-08	10.865
PYGO1	-0.396803	9.91724	-6.14533	1.63439e-09	3.17131e-08	10.8471
PHF6	0.283033	10.6589	6.14482	1.63922e-09	3.17488e-08	10.8442
ZNF662	-0.494951	8.76374	-6.14479	1.6395e-09	3.17488e-08	10.8441
OXER1	-0.345407	7.51776	-6.14392	1.64791e-09	3.18798e-08	10.8391
COLGALT1	0.17911	11.7035	6.14355	1.65151e-09	3.19134e-08	10.837
CENPO	0.213645	8.99102	6.1434	1.65293e-09	3.19134e-08	10.8361
CFAP157	0.241444	7.79929	6.13959	1.69019e-09	3.26003e-08	10.8144
CCDC142	0.197607	8.88799	6.13532	1.73301e-09	3.3385e-08	10.7901
PBXIP1	-0.257905	13.1096	-6.13512	1.735e-09	3.3385e-08	10.789
MDH1B	0.354832	7.69093	6.13502	1.73602e-09	3.3385e-08	10.7884
C12orf49	0.26284	10.6025	6.12994	1.7884e-09	3.43582e-08	10.7595
ADGRD2	-0.217204	6.39979	-6.12939	1.79412e-09	3.44339e-08	10.7564
DPYSL3	-0.443543	13.0727	-6.12808	1.80789e-09	3.4664e-08	10.7489
PPAT	0.292458	9.83862	6.12756	1.81345e-09	3.47363e-08	10.746
CHMP4C	0.363706	10.7431	6.12682	1.82127e-09	3.48517e-08	10.7418
PALMD	-0.319366	10.2528	-6.12561	1.83413e-09	3.50633e-08	10.7349
COL11A1	0.448355	6.9553	6.12354	1.85645e-09	3.54551e-08	10.7232
PDE4A	-0.379881	9.33411	-6.12204	1.87279e-09	3.5732e-08	10.7146
C4orf36	-0.126883	8.59851	-6.12025	1.89252e-09	3.60731e-08	10.7044
DGLUCY	-0.436899	10.5628	-6.11779	1.91982e-09	3.65575e-08	10.6905
DIXDC1	-0.376562	10.8219	-6.11225	1.98287e-09	3.77211e-08	10.6591
LILRB4	0.37519	8.58232	6.11201	1.98569e-09	3.77379e-08	10.6577
FAM89A	-0.268566	8.3532	-6.11149	1.99168e-09	3.78146e-08	10.6548
ZDHHC15	-0.306047	7.74422	-6.11001	2.00897e-09	3.81057e-08	10.6464
NOC2L	0.212629	12.4604	6.10952	2.01469e-09	3.8177e-08	10.6436
ISX	0.450383	7.82407	6.10884	2.0227e-09	3.82914e-08	10.6397
UTP23	0.218931	10.0486	6.10334	2.08862e-09	3.95008e-08	10.6086
NEO1	-0.351982	12.9582	-6.10309	2.09164e-09	3.95194e-08	10.6072
KANK1	-0.328562	11.5914	-6.10109	2.11612e-09	3.9943e-08	10.5958
RIPPLY3	0.317493	7.65291	6.09979	2.13225e-09	4.02084e-08	10.5885
ELMOD1	-0.182408	6.45913	-6.09817	2.15245e-09	4.05499e-08	10.5793
TMEM249	0.13166	6.24924	6.09618	2.17751e-09	4.09823e-08	10.568
TACC2	-0.232353	12.5633	-6.09533	2.18831e-09	4.11456e-08	10.5632
PGPEP1L	-0.14098	6.39614	-6.09358	2.21059e-09	4.15245e-08	10.5534
SCN4B	-0.325187	8.48145	-6.09251	2.22448e-09	4.17451e-08	10.5473
SREK1IP1	-0.232221	10.4063	-6.09149	2.23771e-09	4.19528e-08	10.5415
PON3	-0.204853	6.49658	-6.09131	2.24005e-09	4.19562e-08	10.5405
PRR16	0.726852	10.0478	6.08447	2.33089e-09	4.36156e-08	10.5018
ANXA11	-0.246599	13.8169	-6.08335	2.34604e-09	4.38568e-08	10.4955
FUCA1	-0.270263	12.3292	-6.08287	2.35262e-09	4.39374e-08	10.4928
PCSK2	-0.340064	6.90134	-6.08217	2.36226e-09	4.40751e-08	10.4888
H2AC16	0.0955151	6.09634	6.08079	2.38128e-09	4.43873e-08	10.481
TRIB3	0.355273	10.9903	6.078	2.42014e-09	4.50684e-08	10.4653
DYNC1I1	-0.361813	8.44714	-6.07477	2.46594e-09	4.58774e-08	10.4471
B3GALNT1	-0.384488	9.68397	-6.06524	2.60593e-09	4.84353e-08	10.3934
KIAA1614	-0.269113	7.89953	-6.06104	2.67014e-09	4.95814e-08	10.3697
SLC18A2	-0.442839	7.32263	-6.06043	2.67958e-09	4.97092e-08	10.3663
TMEM121B	-0.547142	10.4025	-6.0598	2.68944e-09	4.98444e-08	10.3627
GMPR	-0.518732	12.4817	-6.05961	2.6924e-09	4.98518e-08	10.3617
CLU	-0.576649	13.7901	-6.05924	2.69807e-09	4.99092e-08	10.3596
HR	-0.428902	8.80687	-6.05689	2.73511e-09	5.05462e-08	10.3464
NUDCD1	0.205771	9.80993	6.05613	2.74721e-09	5.07215e-08	10.3421
ARHGAP6	-0.33416	12.251	-6.05314	2.79511e-09	5.15569e-08	10.3253
LEPROT	-0.17497	12.1011	-6.05267	2.80261e-09	5.16462e-08	10.3227
HS3ST3A1	-0.274394	7.31207	-6.05141	2.82319e-09	5.19761e-08	10.3155
IGIP	-0.179777	10.1053	-6.0512	2.82663e-09	5.19902e-08	10.3144
C18orf54	0.188693	7.55425	6.05036	2.84034e-09	5.2193e-08	10.3097
ACBD7	0.171868	6.72555	6.04594	2.91397e-09	5.34952e-08	10.2848
TVP23A	-0.219325	7.55446	-6.04401	2.94652e-09	5.40418e-08	10.274
NDST1	0.259214	12.4492	6.04315	2.96128e-09	5.42612e-08	10.2691
CPA1	-0.147925	6.28438	-6.04222	2.97722e-09	5.4502e-08	10.2639
ALDH2	-0.542356	12.2465	-6.04108	2.99694e-09	5.48025e-08	10.2575
ASPN	0.545508	9.31248	6.04094	2.99928e-09	5.48025e-08	10.2567
SLC12A4	-0.341238	11.1754	-6.03699	3.06853e-09	5.60152e-08	10.2345
KLK3	-0.515265	19.7025	-6.03472	3.10893e-09	5.66993e-08	10.2218
ZFP64	0.150045	10.1881	6.03185	3.16092e-09	5.75934e-08	10.2057
PLXNA3	0.273285	11.7932	6.03148	3.16764e-09	5.76618e-08	10.2036
PLP1	-0.596124	8.08393	-6.02944	3.205e-09	5.82871e-08	10.1923
EVX2	-0.314471	6.82174	-6.02775	3.23655e-09	5.88058e-08	10.1827
JPT1	0.357005	11.2034	6.02541	3.28035e-09	5.95461e-08	10.1697
MRPL37	0.228074	11.9443	6.02457	3.29626e-09	5.9779e-08	10.165
ITGA7	-0.503654	10.7404	-6.02155	3.35414e-09	6.07718e-08	10.148
UCK2	0.308462	11.0014	6.01882	3.40729e-09	6.16773e-08	10.1328
PLPP7	-0.325894	7.6947	-6.01314	3.52048e-09	6.3667e-08	10.101
SLC35F4	-0.190838	6.81762	-6.01236	3.53631e-09	6.38938e-08	10.0966
DBNDD2	-0.262509	7.65168	-6.00433	3.70352e-09	6.68526e-08	10.0518
MTHFD1L	0.348778	9.45341	6.00243	3.74424e-09	6.7525e-08	10.0411
DMKN	-0.562887	9.07527	-6.00195	3.75446e-09	6.76464e-08	10.0385
ZBED4	0.223303	10.4926	6.00116	3.77152e-09	6.78908e-08	10.0341
TSPYL1	-0.254335	12.9705	-6.00069	3.78171e-09	6.80113e-08	10.0314
CNTFR	-0.387875	7.58946	-5.99714	3.85958e-09	6.93475e-08	10.0116
POLR1A	0.222116	11.6599	5.99529	3.9008e-09	7.00234e-08	10.0013
IL1R1	-0.417715	13.4705	-5.99512	3.90472e-09	7.0029e-08	10.0003
CA11	-0.389593	9.00417	-5.99397	3.93058e-09	7.04278e-08	9.99393
LRP1B	-0.325162	7.01563	-5.99328	3.94619e-09	7.06422e-08	9.99008
TGFB3	-0.584075	11.0428	-5.99186	3.97832e-09	7.11519e-08	9.9822
SCARA3	-0.481798	10.4483	-5.99054	4.00871e-09	7.16295e-08	9.97481
RFX6	0.484474	7.12766	5.98982	4.0253e-09	7.18597e-08	9.9708
HMGB3	0.279214	10.8062	5.98849	4.05614e-09	7.23439e-08	9.96338
IL36RN	0.271954	6.39952	5.98633	4.10652e-09	7.31093e-08	9.95139
SSTR1	0.755423	9.30153	5.98625	4.10852e-09	7.31093e-08	9.95091
ACTL6A	0.205912	11.0539	5.98617	4.11035e-09	7.31093e-08	9.95048
RAD54B	0.190748	7.57098	5.98469	4.14535e-09	7.36643e-08	9.94224
ZNF530	0.140167	8.14299	5.98079	4.23898e-09	7.52593e-08	9.92054
ZNF670-ZNF695	0.0816123	6.29871	5.97881	4.28752e-09	7.60515e-08	9.90948
NEGR1	-0.43776	8.77732	-5.97828	4.30047e-09	7.62116e-08	9.90655
AP4S1	-0.143184	9.06873	-5.97745	4.32082e-09	7.65026e-08	9.90196
C1orf115	-0.448426	12.5283	-5.97729	4.32496e-09	7.65061e-08	9.90103
SAMD15	0.179564	7.24695	5.97498	4.38249e-09	7.74532e-08	9.8882
C10orf82	-0.261347	6.4682	-5.97393	4.40889e-09	7.7849e-08	9.88236
COPS5	0.217396	11.5592	5.97371	4.41444e-09	7.78762e-08	9.88114
UTS2B	0.460835	6.79777	5.97343	4.42142e-09	7.79285e-08	9.87961
TFAP4	0.252818	9.84741	5.97244	4.44661e-09	7.83015e-08	9.87409
EPHB1	-0.36363	7.41937	-5.9701	4.50648e-09	7.92839e-08	9.86109
ROPN1L	0.354459	6.82702	5.96954	4.521e-09	7.94673e-08	9.85797
GTF3C2	0.13746	11.4265	5.96332	4.68459e-09	8.22683e-08	9.82344
OR7A5	-0.164433	6.34091	-5.95965	4.78383e-09	8.39353e-08	9.80307
HNMT	-0.341206	10.8783	-5.95762	4.83966e-09	8.48382e-08	9.7918
MNX1	0.517812	7.7155	5.95245	4.98462e-09	8.73005e-08	9.76314
SLC4A2	0.214213	12.0943	5.94776	5.11968e-09	8.95851e-08	9.73717
WFDC1	-0.569357	10.4825	-5.94068	5.33061e-09	9.31922e-08	9.69795
KPNB1	0.17937	13.6154	5.93935	5.37123e-09	9.38178e-08	9.69058
SLC25A12	-0.187851	10.3433	-5.93793	5.4149e-09	9.44957e-08	9.68272
PRPH2	-0.219667	6.94254	-5.93768	5.42243e-09	9.45421e-08	9.68137
GINS3	0.162199	8.12781	5.93682	5.44902e-09	9.49204e-08	9.67662
STAU2	0.248364	11.0858	5.93492	5.50844e-09	9.58552e-08	9.66608
HHAT	-0.35123	9.31579	-5.93479	5.51255e-09	9.58552e-08	9.66536
ITPRID1	-0.13284	6.189	-5.93335	5.55772e-09	9.65541e-08	9.65744
PGAP4	-0.506981	8.96196	-5.93279	5.57573e-09	9.67805e-08	9.65429
WIPF3	-0.372462	8.89695	-5.93172	5.60952e-09	9.72802e-08	9.64842
CDIP1	-0.344264	10.4564	-5.93127	5.62396e-09	9.74435e-08	9.64593
COPZ2	-0.408827	9.31029	-5.93095	5.63419e-09	9.75337e-08	9.64416
XKR4	-0.263322	6.78364	-5.92689	5.766e-09	9.97267e-08	9.62171
C1QTNF1	-0.471817	10.3966	-5.9255	5.81178e-09	1.00429e-07	9.61403
TRMT9B	-0.298372	7.80057	-5.92518	5.82205e-09	1.00517e-07	9.61231
ELANE	-0.166537	6.51446	-5.92406	5.85923e-09	1.01069e-07	9.60613
NMUR1	-0.277077	7.28547	-5.91973	6.00541e-09	1.03457e-07	9.5822
ZNF660	-0.244964	7.82626	-5.91964	6.00831e-09	1.03457e-07	9.58173
SLC35A1	-0.281195	10.4688	-5.91662	6.11227e-09	1.05154e-07	9.56507
NUDT15	-0.238704	10.3647	-5.91541	6.15442e-09	1.05785e-07	9.5584
GALNT9	-0.233591	6.73855	-5.91468	6.17987e-09	1.06129e-07	9.55439
HES6	0.496266	8.71341	5.9136	6.21794e-09	1.06688e-07	9.54843
MEX3A	0.624486	9.6023	5.91022	6.33859e-09	1.08662e-07	9.52977
FIGNL1	0.201768	8.98639	5.90756	6.43494e-09	1.10217e-07	9.51512
PKP3	0.302881	12.0216	5.90397	6.56711e-09	1.12382e-07	9.49538
PER2	-0.336355	10.6247	-5.90311	6.59911e-09	1.1283e-07	9.49066
TMEM65	0.284621	9.78343	5.90218	6.63391e-09	1.13325e-07	9.48555
KCNE5	-0.144718	6.31037	-5.90094	6.68079e-09	1.14025e-07	9.47872
VARS1	0.228225	12.1851	5.89714	6.82619e-09	1.16405e-07	9.45781
ORAI2	0.278104	10.7637	5.89537	6.89501e-09	1.17475e-07	9.44807
MT1G	-0.977974	10.8528	-5.89484	6.91575e-09	1.17725e-07	9.44516
CAPN15	0.240094	10.847	5.89315	6.98205e-09	1.1875e-07	9.43589
CAND2	-0.340415	8.36907	-5.89145	7.0495e-09	1.19688e-07	9.42656
IGSF11	-0.162183	6.57083	-5.89145	7.04955e-09	1.19688e-07	9.42655
ARHGEF9	-0.203515	10.4804	-5.89128	7.05623e-09	1.19697e-07	9.42563
LLGL1	0.203766	10.6585	5.89032	7.09474e-09	1.20229e-07	9.42035
FAM227B	-0.164019	8.53599	-5.89019	7.09995e-09	1.20229e-07	9.41964
PRRG3	-0.225611	6.70101	-5.88998	7.10857e-09	1.2027e-07	9.41846
ABCA8	-0.459564	9.34039	-5.88773	7.19947e-09	1.21702e-07	9.40613
C12orf75	-0.412166	10.1169	-5.88738	7.21385e-09	1.21839e-07	9.40419
SLC7A14	-0.197253	6.37421	-5.88688	7.23405e-09	1.22074e-07	9.40147
ITGA5	-0.505138	11.7469	-5.88441	7.33593e-09	1.23686e-07	9.3879
MROH7-TTC4	-0.107178	6.18189	-5.88389	7.35773e-09	1.23946e-07	9.38502
CPSF3	0.149002	10.7756	5.88257	7.41247e-09	1.24759e-07	9.37782
CA2	0.376923	7.48906	5.87979	7.53013e-09	1.26551e-07	9.36253
U2AF2	0.16748	13.041	5.87974	7.53194e-09	1.26551e-07	9.3623
WWTR1	-0.306091	11.7274	-5.87492	7.74015e-09	1.29937e-07	9.33583
MXRA7	-0.45307	11.7215	-5.87418	7.77232e-09	1.30364e-07	9.3318
TEX14	-0.146017	7.18645	-5.87305	7.82223e-09	1.31088e-07	9.32559
INPP1	-0.352555	9.20303	-5.87245	7.84866e-09	1.31418e-07	9.32232
GLOD4	-0.193665	11.815	-5.87118	7.90507e-09	1.32248e-07	9.31536
RTN4R	0.265793	8.07228	5.86926	7.9911e-09	1.33572e-07	9.30486
PARP2	0.143225	9.74383	5.86837	8.03142e-09	1.34131e-07	9.29997
SARAF	-0.276406	14.336	-5.8648	8.19458e-09	1.36738e-07	9.28045
ELOC	0.256021	11.0521	5.8622	8.31551e-09	1.38637e-07	9.26623
LINGO3	0.192236	6.8268	5.86183	8.33293e-09	1.38808e-07	9.2642
PALLD	-0.475566	13.1016	-5.85806	8.5119e-09	1.41668e-07	9.24358
RHOB	-0.454719	13.9934	-5.85619	8.60212e-09	1.43047e-07	9.23334
FLRT2	-0.487006	9.20238	-5.85599	8.61178e-09	1.43085e-07	9.23226
PRTFDC1	-0.277129	7.88699	-5.85465	8.67676e-09	1.44042e-07	9.22496
ABCB7	0.141346	10.0636	5.85345	8.73546e-09	1.44892e-07	9.21842
RPA3	0.221257	9.63721	5.85293	8.76113e-09	1.45194e-07	9.21557
FAM184A	-0.263528	8.07224	-5.85238	8.78825e-09	1.45519e-07	9.21257
TCEAL3	-0.243826	11.591	-5.85185	8.81473e-09	1.45833e-07	9.20965
CCDC122	-0.238842	8.39514	-5.85012	8.90089e-09	1.47134e-07	9.20021
NOVA1	-0.355849	8.12643	-5.84755	9.03049e-09	1.49149e-07	9.18618
SPP1	0.619632	9.75529	5.84536	9.14223e-09	1.50866e-07	9.17425
CCDC136	-0.366919	9.26423	-5.84474	9.17456e-09	1.51271e-07	9.17082
TTL	0.188408	10.3279	5.84153	9.34116e-09	1.53887e-07	9.15336
MT1F	-0.715391	10.3589	-5.84129	9.35406e-09	1.53969e-07	9.15202
FAM153B	-0.277569	7.45516	-5.841	9.36927e-09	1.54089e-07	9.15044
VWA5A	-0.427405	9.65301	-5.83839	9.50762e-09	1.56232e-07	9.13622
AVPI1	-0.367038	9.28249	-5.83504	9.68823e-09	1.59065e-07	9.11796
LPA	-0.200236	6.73093	-5.8348	9.70126e-09	1.59145e-07	9.11665
PRAME	0.525469	6.79387	5.83439	9.72348e-09	1.59375e-07	9.11443
CHCHD3	0.144768	11.0203	5.83222	9.8425e-09	1.6119e-07	9.10263
RHPN1	0.477378	10.6498	5.83136	9.89027e-09	1.61835e-07	9.09793
FXYD3	-0.519349	13.9936	-5.82993	9.96992e-09	1.63001e-07	9.09014
TIPARP	-0.423926	11.1236	-5.82965	9.9856e-09	1.63121e-07	9.08862
NUP210	0.326766	11.9842	5.8275	1.01067e-08	1.64961e-07	9.07692
GNAZ	-0.383281	9.00828	-5.82392	1.03117e-08	1.68055e-07	9.05744
ADAMTS8	-0.351706	8.52131	-5.82389	1.03136e-08	1.68055e-07	9.05726
SLC2A6	0.295297	7.7446	5.82264	1.03857e-08	1.69087e-07	9.05051
COL17A1	-0.759398	9.73465	-5.82234	1.04035e-08	1.69236e-07	9.04884
SLC22A1	-0.163029	6.84175	-5.82128	1.04653e-08	1.70099e-07	9.04309
UBE3C	0.221151	12.2176	5.821	1.04817e-08	1.70222e-07	9.04158
YWHAZ	0.228639	14.8724	5.81847	1.06311e-08	1.72505e-07	9.02784
NCL	0.156546	14.8863	5.81487	1.0848e-08	1.75878e-07	9.00824
CASP3	0.159629	10.2916	5.80792	1.12777e-08	1.82691e-07	8.97056
PRKG2	-0.577728	8.90603	-5.80543	1.14362e-08	1.85104e-07	8.95702
ZNF423	-0.372978	9.03912	-5.80459	1.14898e-08	1.85818e-07	8.95248
DBF4	0.220008	9.15372	5.80427	1.15104e-08	1.85995e-07	8.95075
RALA	0.155086	11.1483	5.80411	1.15209e-08	1.8601e-07	8.94986
CNRIP1	-0.341863	8.88451	-5.80093	1.17273e-08	1.89186e-07	8.93263
PDE2A	-0.368194	9.17103	-5.80074	1.17401e-08	1.89234e-07	8.93158
DGKQ	0.259768	10.3441	5.7993	1.18344e-08	1.90596e-07	8.92382
BFAR	0.125104	11.3557	5.79403	1.21881e-08	1.96131e-07	8.89525
PHYHIPL	-0.318291	7.43548	-5.78929	1.25145e-08	2.01217e-07	8.86961
RFPL2	-0.738955	9.06683	-5.78789	1.26127e-08	2.02628e-07	8.86203
SLC8A1	-0.530154	10.1101	-5.78724	1.26585e-08	2.03194e-07	8.85852
CACNB3	0.289083	10.0321	5.7859	1.27532e-08	2.04547e-07	8.85129
NONO	0.150448	14.3038	5.78334	1.29366e-08	2.07316e-07	8.83744
CCDC115	-0.167594	11.2279	-5.78301	1.29608e-08	2.07533e-07	8.83563
RND3	-0.500746	10.2624	-5.78135	1.30807e-08	2.09281e-07	8.8267
TEAD3	-0.19786	11.5362	-5.77993	1.31847e-08	2.10771e-07	8.81901
JAKMIP3	-0.318649	8.28378	-5.77785	1.33383e-08	2.13052e-07	8.80778
ULBP1	0.220844	6.66492	5.77724	1.33839e-08	2.13603e-07	8.80447
C14orf28	-0.147501	8.57751	-5.77168	1.38049e-08	2.20142e-07	8.77443
FAM229B	-0.253126	9.01374	-5.77034	1.39075e-08	2.21595e-07	8.76726
BPI	-0.181922	6.7408	-5.77014	1.3923e-08	2.21661e-07	8.76617
ATXN2L	0.202906	12.3438	5.76967	1.39595e-08	2.2206e-07	8.76363
SRF	-0.233269	12.1533	-5.76815	1.40784e-08	2.23768e-07	8.75541
GASK1A	-0.259367	7.91615	-5.76703	1.41664e-08	2.24983e-07	8.74937
CCND2	-0.495173	10.9643	-5.76521	1.43103e-08	2.27083e-07	8.73956
LSM11	-0.215087	9.23296	-5.76474	1.43477e-08	2.2749e-07	8.73703
EDNRB	-0.532438	9.5504	-5.76385	1.44189e-08	2.28433e-07	8.73223
ARHGEF7	-0.252746	11.8909	-5.75964	1.47599e-08	2.33645e-07	8.70957
SLC47A1	-0.312624	7.83471	-5.75928	1.47896e-08	2.33924e-07	8.70762
PAXIP1	0.199361	10.198	5.75827	1.48728e-08	2.34874e-07	8.70217
EVX1	-0.437289	8.39343	-5.75826	1.48739e-08	2.34874e-07	8.70211
WDFY2	-0.219081	9.94583	-5.75805	1.48906e-08	2.34947e-07	8.70102
CCPG1	-0.253026	10.7319	-5.75782	1.49099e-08	2.35061e-07	8.69976
DDX39A	0.27684	11.032	5.75414	1.52178e-08	2.39721e-07	8.67994
STOM	-0.403353	12.162	-5.75209	1.53918e-08	2.42264e-07	8.66892
SNX8	0.2132	10.4582	5.75013	1.55598e-08	2.44608e-07	8.65839
CHIC1	-0.166367	9.62975	-5.75006	1.55658e-08	2.44608e-07	8.65802
MACROH2A1	0.17007	13.0526	5.74735	1.58018e-08	2.48115e-07	8.64343
TDP2	-0.22751	11.7882	-5.74663	1.58648e-08	2.48903e-07	8.63957
PDLIM4	-0.486181	10.0715	-5.74622	1.59014e-08	2.49276e-07	8.63733
SLC26A1	0.27305	8.49814	5.74569	1.59481e-08	2.49727e-07	8.63449
RAB6B	0.311283	9.96256	5.7456	1.59559e-08	2.49727e-07	8.63402
ISM2	-0.364426	7.42426	-5.7419	1.62867e-08	2.547e-07	8.61412
NACAD	-0.33865	8.18289	-5.73901	1.65496e-08	2.58602e-07	8.5986
TP63	-0.786053	9.70259	-5.73828	1.66165e-08	2.59439e-07	8.59469
BDH2	-0.376492	9.47824	-5.73813	1.663e-08	2.59441e-07	8.5939
QPRT	-0.376932	8.24479	-5.73691	1.67432e-08	2.60998e-07	8.58732
PPP1R26	0.219225	11.2105	5.73668	1.67644e-08	2.61119e-07	8.58609
LPCAT1	0.25859	11.7035	5.73609	1.68192e-08	2.61712e-07	8.58293
PLXNA1	0.265284	11.1062	5.73598	1.68294e-08	2.61712e-07	8.58234
CD44	-0.471074	13.0562	-5.73493	1.69276e-08	2.63029e-07	8.5767
B4GALNT1	-0.308105	7.87973	-5.73412	1.70037e-08	2.63999e-07	8.57235
NUP205	0.226007	11.2922	5.73103	1.72962e-08	2.68326e-07	8.55582
VXN	-0.290119	7.84966	-5.72953	1.74406e-08	2.7035e-07	8.54776
HECW1	-0.47499	7.59776	-5.72935	1.74578e-08	2.704e-07	8.5468
POGLUT3	-0.302429	11.1385	-5.72892	1.74999e-08	2.70838e-07	8.54446
BTBD11	-0.463752	9.887	-5.72579	1.78053e-08	2.75345e-07	8.52769
RBL1	0.19284	8.54985	5.72558	1.78258e-08	2.75442e-07	8.52658
ARHGAP23	-0.435798	10.0984	-5.72371	1.80107e-08	2.78077e-07	8.51658
ZNF454	-0.200681	7.12117	-5.72307	1.80742e-08	2.78837e-07	8.51316
GJA1	-0.484502	11.6495	-5.72278	1.81032e-08	2.79062e-07	8.51161
HYLS1	0.199812	9.05167	5.72166	1.82159e-08	2.80577e-07	8.50559
CCN6	-0.137688	6.56015	-5.71946	1.84384e-08	2.83779e-07	8.49383
SRL	-0.448043	7.69118	-5.71886	1.84995e-08	2.84495e-07	8.49062
PLEKHN1	0.280677	8.42105	5.71783	1.86051e-08	2.85892e-07	8.4851
A4GALT	-0.343083	10.3606	-5.71652	1.87398e-08	2.87734e-07	8.47811
SOX4	0.324593	12.6012	5.71497	1.89017e-08	2.89991e-07	8.46977
WDR66	0.307361	7.80705	5.71059	1.93636e-08	2.96842e-07	8.44637
PLCH1	0.378925	7.62014	5.70974	1.94547e-08	2.98003e-07	8.44182
HOXD10	-0.411782	8.19906	-5.70876	1.95603e-08	2.99385e-07	8.43657
ANXA6	-0.405221	12.4073	-5.70814	1.96268e-08	3.00166e-07	8.43328
ESM1	0.529021	7.65331	5.70715	1.97346e-08	3.01398e-07	8.42797
FCGR1A	0.201553	7.15491	5.70711	1.97384e-08	3.01398e-07	8.42779
MNS1	0.202302	7.82521	5.70689	1.97627e-08	3.01533e-07	8.42659
PLA2G5	-0.317753	9.0609	-5.7021	2.02918e-08	3.09362e-07	8.40099
SNCG	-0.520153	9.05078	-5.7004	2.04823e-08	3.12022e-07	8.39193
PDIA2	0.611919	7.39592	5.69957	2.05763e-08	3.13207e-07	8.38749
RSPO3	-0.443287	8.24888	-5.69812	2.07407e-08	3.15464e-07	8.37978
SPON1	-0.519403	9.85049	-5.69758	2.08021e-08	3.1615e-07	8.37691
LPP	-0.341164	13.6412	-5.69244	2.13999e-08	3.2498e-07	8.34946
LCAT	-0.323521	8.59036	-5.68763	2.19728e-08	3.33421e-07	8.32385
IQSEC3	-0.320062	7.44584	-5.68731	2.20117e-08	3.3375e-07	8.32214
STARD8	-0.362481	8.94396	-5.68535	2.22506e-08	3.37109e-07	8.31168
MESD	-0.161048	12.1003	-5.68518	2.2271e-08	3.37155e-07	8.31079
CDADC1	-0.165389	9.01679	-5.68486	2.23095e-08	3.37475e-07	8.30912
GTF2IRD2B	-0.150044	8.87223	-5.68461	2.23402e-08	3.37675e-07	8.30779
NEBL	-0.339995	11.4084	-5.68341	2.2488e-08	3.39646e-07	8.3014
BUB3	0.156446	11.8549	5.68307	2.25307e-08	3.40026e-07	8.29956
KCNK9	0.092657	6.15839	5.68071	2.2824e-08	3.44185e-07	8.28703
H2AX	0.339997	10.6826	5.67947	2.29808e-08	3.46281e-07	8.28039
STRBP	0.212343	11.1285	5.67904	2.30352e-08	3.46831e-07	8.2781
KCNQ5	-0.294011	7.43741	-5.67821	2.31395e-08	3.48133e-07	8.27372
SPNS1	0.155013	7.64541	5.67284	2.38317e-08	3.58269e-07	8.24516
EDNRA	-0.466415	10.4858	-5.66982	2.42304e-08	3.63745e-07	8.22908
SOX11	0.220666	6.27099	5.66979	2.42335e-08	3.63745e-07	8.22896
SPATC1	0.129673	6.4604	5.66295	2.51599e-08	3.7736e-07	8.19261
DNAJA3	0.152319	11.6653	5.662	2.5291e-08	3.79034e-07	8.18758
TUBB6	-0.378892	10.9206	-5.6564	2.6078e-08	3.90526e-07	8.15789
MOCS2	-0.201931	11.0301	-5.65622	2.61032e-08	3.90603e-07	8.15695
CNTNAP3	-0.292029	7.59368	-5.65549	2.62084e-08	3.91876e-07	8.15306
NLGN3	-0.387891	8.73405	-5.65359	2.64813e-08	3.95652e-07	8.14302
RINL	0.244932	8.4023	5.64947	2.70855e-08	4.04367e-07	8.12117
BOC	-0.430839	10.5711	-5.64849	2.72313e-08	4.06099e-07	8.11597
IRAK3	-0.339609	8.75357	-5.64841	2.72433e-08	4.06099e-07	8.11554
TRAP1	0.211014	11.642	5.64725	2.74152e-08	4.08347e-07	8.10945
DNAJB4	-0.373345	9.37818	-5.64581	2.76317e-08	4.11257e-07	8.10183
MPP6	0.346438	10.0274	5.64527	2.77136e-08	4.1216e-07	8.09896
CTNNAL1	0.245095	11.3076	5.64201	2.82114e-08	4.19243e-07	8.08172
GRINA	0.262257	13.8525	5.64131	2.83199e-08	4.20534e-07	8.078
AOC1	-0.96874	8.57142	-5.64006	2.85139e-08	4.22755e-07	8.07138
KANK2	-0.388063	12.4288	-5.63974	2.85636e-08	4.22755e-07	8.0697
TRPC1	-0.297548	8.40303	-5.63971	2.85689e-08	4.22755e-07	8.06952
MR1	-0.365722	9.86793	-5.63969	2.85723e-08	4.22755e-07	8.0694
SLC5A6	0.186063	10.7111	5.63965	2.85784e-08	4.22755e-07	8.0692
AK3	-0.176102	12.1278	-5.63898	2.86826e-08	4.23974e-07	8.06567
CCT2	0.186637	12.797	5.63736	2.89373e-08	4.27413e-07	8.05711
NPAS4	-0.206138	6.56265	-5.63643	2.9085e-08	4.29269e-07	8.05218
VANGL2	-0.536642	10.3299	-5.63623	2.91159e-08	4.29398e-07	8.05115
IL33	-0.421731	9.85805	-5.63542	2.92458e-08	4.30987e-07	8.04684
TARS2	0.15077	10.7236	5.63352	2.95492e-08	4.35128e-07	8.03684
GGCT	0.356173	11.5823	5.63321	2.95995e-08	4.35538e-07	8.03519
VIRMA	0.194378	11.5092	5.63267	2.96864e-08	4.36487e-07	8.03235
CTSV	0.249111	7.67377	5.63207	2.97841e-08	4.37591e-07	8.02917
SNAPC4	0.24099	10.4489	5.6314	2.98929e-08	4.38859e-07	8.02564
GET4	0.179636	8.35178	5.62971	3.01694e-08	4.42583e-07	8.01672
GRM6	-0.149903	6.55763	-5.62744	3.05454e-08	4.47761e-07	8.00472
CEP78	0.178691	9.97247	5.62718	3.05884e-08	4.48053e-07	8.00336
ASB12	-0.124666	6.44039	-5.62247	3.13838e-08	4.59357e-07	7.9785
SHF	-0.245676	8.63558	-5.6199	3.18257e-08	4.65474e-07	7.96496
CACNA2D1	-0.528839	10.3942	-5.61902	3.19781e-08	4.67352e-07	7.96033
MPPED2	-0.44377	10.0582	-5.61393	3.28767e-08	4.80124e-07	7.9335
SOX12	0.274426	11.1644	5.61309	3.3027e-08	4.81956e-07	7.92908
PRRG4	-0.396691	10.0092	-5.61245	3.31419e-08	4.83269e-07	7.92572
ETS2	-0.4679	11.9766	-5.612	3.32235e-08	4.84096e-07	7.92334
GRAMD1A	0.232841	12.4133	5.61132	3.33466e-08	4.85526e-07	7.91975
FBXL22	-0.286492	8.5416	-5.60901	3.37677e-08	4.91289e-07	7.9076
LRRC56	0.289748	9.41049	5.60738	3.40678e-08	4.95284e-07	7.89903
SPARCL1	-0.481606	13.9869	-5.60639	3.4251e-08	4.97574e-07	7.89384
FBXL18	0.243298	8.451	5.60298	3.48924e-08	5.06268e-07	7.87588
SORBS3	-0.30666	12.6498	-5.60293	3.49016e-08	5.06268e-07	7.87562
SEMA3A	-0.351057	7.67406	-5.6023	3.50204e-08	5.07612e-07	7.87233
TPD52L1	-0.268795	11.2582	-5.60128	3.52163e-08	5.10071e-07	7.86693
GJC3	-0.373172	8.08873	-5.60097	3.52742e-08	5.1053e-07	7.86534
LDAH	-0.495571	9.00712	-5.5985	3.57502e-08	5.17033e-07	7.85236
FBXO45	0.17096	10.2773	5.59819	3.58102e-08	5.17516e-07	7.85074
FAM83D	0.509748	9.06638	5.59561	3.6315e-08	5.24422e-07	7.83718
TTC23	-0.189117	9.81022	-5.59545	3.63475e-08	5.24501e-07	7.83632
NAALADL1	-0.298777	8.09341	-5.59326	3.67812e-08	5.30212e-07	7.82483
TMEM106C	0.276473	11.8756	5.59318	3.67979e-08	5.30212e-07	7.82439
CKAP5	0.212121	12.2791	5.5929	3.68527e-08	5.30608e-07	7.82295
METTL7A	-0.382167	11.9209	-5.59182	3.707e-08	5.33341e-07	7.81726
DERA	-0.182768	9.70182	-5.59126	3.71821e-08	5.34558e-07	7.81434
PDLIM7	-0.467762	11.8671	-5.59034	3.73681e-08	5.36835e-07	7.80951
NTN1	-0.444479	9.0407	-5.59014	3.74086e-08	5.37019e-07	7.80846
TRIP10	-0.285255	10.9847	-5.58829	3.77855e-08	5.42029e-07	7.79875
TAFA1	-0.235542	6.73315	-5.5868	3.80925e-08	5.4603e-07	7.79092
NEK11	0.208071	9.05667	5.5862	3.82161e-08	5.47397e-07	7.78778
SLITRK2	-0.277459	6.84966	-5.583	3.88825e-08	5.56533e-07	7.77104
ITFG2	-0.185671	10.2727	-5.58136	3.92312e-08	5.6111e-07	7.7624
STK33	-0.29798	7.84913	-5.57828	3.98889e-08	5.70098e-07	7.74631
PLPP3	-0.391528	12.0482	-5.57556	4.04803e-08	5.78066e-07	7.73206
MRRF	0.204692	10.6232	5.57541	4.05145e-08	5.78066e-07	7.73124
BEX1	-0.43475	7.39382	-5.57531	4.05357e-08	5.78066e-07	7.73073
OPTC	-0.0849349	6.07213	-5.57465	4.0681e-08	5.79712e-07	7.72727
MRGPRF	-0.501763	10.2862	-5.57328	4.0983e-08	5.83587e-07	7.72011
GRSF1	0.145163	12.5879	5.57167	4.13415e-08	5.88216e-07	7.71168
UBN1	0.156797	11.676	5.57153	4.13714e-08	5.88216e-07	7.71098
HGH1	0.285855	11.0457	5.57141	4.13989e-08	5.88216e-07	7.71034
MASTL	0.160547	8.99878	5.57013	4.16865e-08	5.91868e-07	7.70364
SLC6A20	0.171307	6.45107	5.56894	4.19558e-08	5.95258e-07	7.6974
SPATA18	-0.407743	8.62786	-5.5681	4.21469e-08	5.97532e-07	7.69301
KLF1	0.0981	6.24048	5.56756	4.22693e-08	5.98831e-07	7.6902
DDX19B	-0.175453	9.6204	-5.56609	4.2605e-08	6.03147e-07	7.68254
C2	-0.466516	9.78966	-5.56509	4.28371e-08	6.0599e-07	7.67728
TARS1	0.224132	12.1584	5.56427	4.30269e-08	6.08232e-07	7.673
CDKN2D	0.235186	8.43515	5.5638	4.31365e-08	6.09339e-07	7.67054
TENM2	-0.387689	8.16937	-5.56242	4.34594e-08	6.13024e-07	7.66332
POLE3	0.168411	11.5782	5.56241	4.34605e-08	6.13024e-07	7.6633
GALNT5	-0.364564	7.72278	-5.56189	4.3583e-08	6.14305e-07	7.66057
CAP2	-0.394911	9.80211	-5.56152	4.367e-08	6.15085e-07	7.65864
TCF21	-0.426358	9.23903	-5.56041	4.39321e-08	6.18329e-07	7.65285
C21orf62	-0.274639	6.75363	-5.55837	4.44185e-08	6.24721e-07	7.6422
OMP	0.139157	6.27585	5.55658	4.48493e-08	6.30324e-07	7.63285
SETDB1	0.149559	10.8097	5.55584	4.50298e-08	6.32091e-07	7.62897
LRATD2	0.281237	11.7914	5.5557	4.50631e-08	6.32091e-07	7.62825
TRAF4	0.273611	12.3288	5.55566	4.50726e-08	6.32091e-07	7.62805
KCNH2	-0.403652	9.79674	-5.55527	4.51682e-08	6.32773e-07	7.626
SLMAP	-0.249701	12.055	-5.55519	4.51864e-08	6.32773e-07	7.62561
C9orf116	0.261821	8.34241	5.55462	4.53255e-08	6.34264e-07	7.62263
CALD1	-0.397442	14.5909	-5.55388	4.55073e-08	6.36349e-07	7.61876
CIB2	-0.409216	9.01512	-5.55361	4.55719e-08	6.36794e-07	7.61738
HAGHL	0.487909	8.56656	5.55302	4.57181e-08	6.38378e-07	7.61428
PTPRR	0.441144	6.94242	5.55268	4.58031e-08	6.39104e-07	7.61249
INSYN1	-0.390894	8.69773	-5.5516	4.60684e-08	6.4193e-07	7.6069
ZNF74	0.177088	10.1081	5.55159	4.60717e-08	6.4193e-07	7.60683
XPO5	0.156029	11.3986	5.55123	4.6162e-08	6.42727e-07	7.60493
SFRP4	0.704306	11.3019	5.54994	4.64825e-08	6.46726e-07	7.59824
ZC3H12B	-0.274155	7.97503	-5.54892	4.67405e-08	6.4985e-07	7.59288
TSPAN7	-0.366112	9.41549	-5.54849	4.68484e-08	6.50885e-07	7.59065
EMP2	-0.294925	12.4469	-5.54798	4.69764e-08	6.52196e-07	7.58801
SLC22A4	-0.344062	8.57957	-5.54272	4.83255e-08	6.70448e-07	7.56061
ACOT11	-0.29669	7.81844	-5.54244	4.83996e-08	6.70996e-07	7.55913
FASN	0.5116	15.8606	5.54124	4.87119e-08	6.74844e-07	7.5529
ELOVL6	0.36964	9.56768	5.53967	4.9126e-08	6.80095e-07	7.54471
PDE11A	-0.676519	9.54777	-5.53715	4.97953e-08	6.88533e-07	7.53161
MSR1	0.361626	8.94091	5.53711	4.98063e-08	6.88533e-07	7.5314
HECTD2	-0.272396	9.79596	-5.53591	5.01273e-08	6.92476e-07	7.52519
ZNF512B	0.20229	10.9845	5.53412	5.06121e-08	6.98677e-07	7.51587
TTC29	0.28531	6.45943	5.53395	5.0659e-08	6.98828e-07	7.51498
ZNF415	-0.172069	9.24771	-5.53272	5.09951e-08	7.02965e-07	7.50858
GNG7	-0.208646	10.4421	-5.53205	5.11803e-08	7.05018e-07	7.50507
PRKCB	-0.472003	8.95357	-5.53101	5.14656e-08	7.08445e-07	7.49969
ZNF668	0.146237	8.34224	5.53038	5.1639e-08	7.10329e-07	7.49644
TTLL6	0.172206	7.0271	5.53005	5.17323e-08	7.11109e-07	7.49469
ADGRA2	-0.5131	11.7018	-5.52927	5.19486e-08	7.13577e-07	7.49065
F3	-0.80884	12.4067	-5.52864	5.21242e-08	7.15483e-07	7.48739
NCAM1	-0.572017	8.91879	-5.52825	5.22342e-08	7.16363e-07	7.48535
STK35	0.190155	11.2793	5.52815	5.22621e-08	7.16363e-07	7.48483
RARS1	0.141991	11.6033	5.52741	5.24697e-08	7.18702e-07	7.481
INMT-MINDY4	-0.120981	6.29016	-5.52618	5.28193e-08	7.2298e-07	7.47457
CYP11A1	-0.243465	6.80058	-5.52391	5.3466e-08	7.31317e-07	7.4628
SLITRK4	-0.546802	8.17774	-5.52356	5.3565e-08	7.32056e-07	7.46101
BCAS3	-0.181423	10.9077	-5.52346	5.35954e-08	7.32056e-07	7.46046
MAP3K20	-0.409089	11.7769	-5.52265	5.38272e-08	7.34705e-07	7.45628
BLOC1S5-TXNDC5	0.29013	6.92292	5.52192	5.40392e-08	7.37082e-07	7.45248
C1orf216	0.18307	9.9848	5.51909	5.48652e-08	7.47823e-07	7.4378
CDK16	0.152555	12.1434	5.51847	5.50496e-08	7.4981e-07	7.43455
CYFIP2	0.258181	11.32	5.51529	5.59953e-08	7.62156e-07	7.41808
SLC5A7	-0.153582	6.3276	-5.51051	5.74466e-08	7.81362e-07	7.39332
CREBL2	-0.190259	12.0358	-5.50904	5.79019e-08	7.86798e-07	7.38569
DRD5	-0.117541	6.22104	-5.50896	5.79272e-08	7.86798e-07	7.38526
SPRY1	-0.37972	11.0619	-5.50825	5.81452e-08	7.89207e-07	7.38163
CRY2	-0.202463	11.6726	-5.50577	5.89242e-08	7.99221e-07	7.36876
RNF150	-0.411005	10.6736	-5.50037	6.06517e-08	8.22078e-07	7.3408
ZNF781	-0.158461	7.19086	-5.49911	6.10607e-08	8.27045e-07	7.3343
QRFPR	-0.125144	6.19559	-5.49828	6.13321e-08	8.30142e-07	7.33001
JAM2	-0.335827	9.81293	-5.49787	6.14658e-08	8.31372e-07	7.32791
HCN2	0.285945	7.40851	5.4975	6.15892e-08	8.32461e-07	7.32597
FER1L5	-0.193423	6.82326	-5.49682	6.18119e-08	8.34891e-07	7.32248
KCTD9	-0.244521	10.2126	-5.49651	6.19131e-08	8.35676e-07	7.32089
WASF1	0.256774	9.21645	5.49616	6.20292e-08	8.36662e-07	7.31908
ZNF707	0.203985	9.49849	5.4945	6.25836e-08	8.43553e-07	7.31048
PLN	-0.484839	9.63698	-5.49416	6.2696e-08	8.44483e-07	7.30874
MAX	-0.124634	11.7814	-5.49391	6.27822e-08	8.45057e-07	7.30741
FAP	0.386133	8.16389	5.49372	6.28456e-08	8.45326e-07	7.30643
BZW2	0.263926	11.3707	5.49055	6.39161e-08	8.5913e-07	7.2901
SORCS1	-0.294227	7.29906	-5.48814	6.47454e-08	8.69675e-07	7.27763
KLF9	-0.274963	12.3582	-5.48789	6.48309e-08	8.70222e-07	7.27635
PRELID2	-0.173126	7.14163	-5.4839	6.62256e-08	8.88328e-07	7.25577
BTG2	-0.514808	13.6244	-5.48221	6.6825e-08	8.9575e-07	7.24705
NOP14	0.163545	11.2992	5.47997	6.76274e-08	9.0588e-07	7.23551
ARL4D	-0.369951	8.497	-5.47952	6.77899e-08	9.0707e-07	7.23319
COQ10A	-0.181301	8.95215	-5.47947	6.78096e-08	9.0707e-07	7.23291
ANAPC16	-0.167238	12.8933	-5.47821	6.82664e-08	9.11925e-07	7.22642
H2BC17	0.14257	6.40315	5.47821	6.82664e-08	9.11925e-07	7.22642
INIP	0.151642	10.5939	5.47784	6.83997e-08	9.13077e-07	7.22453
DUSP3	-0.201451	12.2188	-5.47501	6.94392e-08	9.25714e-07	7.20994
FOXN4	0.261633	6.67245	5.475	6.94416e-08	9.25714e-07	7.20991
JADE1	-0.303453	11.4417	-5.47412	6.97697e-08	9.29449e-07	7.20535
SCHIP1	-0.205326	6.87884	-5.47386	6.98656e-08	9.30089e-07	7.20402
CASQ1	-0.488639	7.28067	-5.47313	7.01384e-08	9.3308e-07	7.20025
APLNR	0.419425	8.2277	5.47115	7.08825e-08	9.42335e-07	7.19005
GPRASP2	-0.200156	10.4005	-5.47092	7.097e-08	9.42852e-07	7.18886
CHAF1A	0.211587	10.4423	5.46987	7.13671e-08	9.4748e-07	7.18346
RBMX	0.132845	12.9797	5.4682	7.20032e-08	9.55272e-07	7.17488
RDH5	-0.173545	7.00707	-5.46634	7.27191e-08	9.64111e-07	7.16531
ADAP2	0.226104	8.44541	5.46552	7.30387e-08	9.67689e-07	7.16107
DAAM2	-0.463329	9.63454	-5.46439	7.3479e-08	9.72858e-07	7.15526
ONECUT2	0.590026	8.66422	5.4641	7.35919e-08	9.73689e-07	7.15378
PHF11	-0.23481	9.9805	-5.46338	7.38724e-08	9.76736e-07	7.1501
LPAR3	-0.730497	10.8307	-5.45985	7.52723e-08	9.94567e-07	7.13195
ANXA4	-0.198322	11.8781	-5.45906	7.55881e-08	9.98061e-07	7.1279
PLCL1	-0.46999	8.90251	-5.45889	7.56561e-08	9.9828e-07	7.12703
CABLES2	0.162272	9.26713	5.45865	7.57549e-08	9.98906e-07	7.12577
CERS3	-0.20758	6.67019	-5.45764	7.61628e-08	1.0036e-06	7.12058
DMAC2L	-0.115682	10.8136	-5.45747	7.62284e-08	1.00379e-06	7.11974
TNS4	-0.790964	9.75859	-5.45492	7.72715e-08	1.01683e-06	7.1066
PPP1R14B	0.383185	11.491	5.45421	7.75627e-08	1.01997e-06	7.10297
NRDC	0.14873	13.0126	5.45407	7.76206e-08	1.02004e-06	7.10225
RNASEH1	0.161095	9.36801	5.45377	7.77442e-08	1.02098e-06	7.10071
LEPR	-0.397295	9.51704	-5.44894	7.97593e-08	1.04673e-06	7.07597
SH3BP2	0.204307	10.7107	5.44807	8.01292e-08	1.05088e-06	7.07149
CDH18	-0.158019	6.26732	-5.44778	8.02551e-08	1.05182e-06	7.06998
LTBP4	-0.455465	13.3233	-5.44701	8.0583e-08	1.0554e-06	7.06603
TTC22	-0.434052	9.21436	-5.44672	8.07046e-08	1.05628e-06	7.06458
METTL6	0.112062	9.45378	5.44446	8.16778e-08	1.0683e-06	7.05299
WSB2	0.244152	12.3221	5.44402	8.18689e-08	1.07008e-06	7.05073
ANPEP	-1.30568	12.5181	-5.4408	8.32781e-08	1.08777e-06	7.03423
MYOZ3	-0.365692	7.60926	-5.43754	8.47303e-08	1.10599e-06	7.01752
RPS27L	-0.266757	11.9341	-5.43611	8.53718e-08	1.11362e-06	7.01023
SLC25A13	0.211581	10.6854	5.43597	8.54384e-08	1.11374e-06	7.00948
ABHD17C	-0.306925	11.4133	-5.43541	8.56887e-08	1.11625e-06	7.00665
ESPNL	-0.26204	6.88689	-5.43308	8.67524e-08	1.12935e-06	6.99472
LRFN2	0.177275	6.52716	5.43218	8.71678e-08	1.134e-06	6.9901
RDH11	-0.497284	15.9842	-5.42831	8.89696e-08	1.15666e-06	6.97033
PAX3	-0.141178	6.21481	-5.42609	9.0021e-08	1.16955e-06	6.95897
TPT1	-0.292382	17.2673	-5.42437	9.08457e-08	1.17948e-06	6.95016
ZNF670	0.133402	8.0398	5.42402	9.10144e-08	1.18088e-06	6.94837
ADAMTS9	-0.394126	9.38783	-5.42203	9.19731e-08	1.19252e-06	6.93824
GPR62	-0.127117	6.46221	-5.4204	9.27706e-08	1.20187e-06	6.92989
TUBG2	-0.237224	9.65391	-5.4203	9.2818e-08	1.20187e-06	6.9294
HRK	0.16839	6.35501	5.41572	9.50924e-08	1.2305e-06	6.906
EIF2AK1	0.187413	13.7106	5.41264	9.66473e-08	1.24979e-06	6.89033
CHRNA2	-0.700736	12.2891	-5.41075	9.76165e-08	1.26148e-06	6.88069
EVC2	-0.291606	8.18277	-5.40937	9.83291e-08	1.26984e-06	6.87366
GALC	-0.337837	11.0069	-5.40771	9.91975e-08	1.28021e-06	6.86516
SLC2A9	-0.245881	7.98438	-5.40673	9.97092e-08	1.28522e-06	6.86019
RNF122	-0.274452	8.70026	-5.40671	9.97179e-08	1.28522e-06	6.8601
CDC20B	0.435179	6.59353	5.4054	1.00409e-07	1.29317e-06	6.85343
BOP1	0.357582	11.62	5.40529	1.00468e-07	1.29317e-06	6.85286
ACTL8	0.105183	6.0625	5.404	1.01154e-07	1.30113e-06	6.84629
ZNF208	-0.215729	6.77638	-5.40376	1.0128e-07	1.3019e-06	6.84508
STK36	0.213908	10.7145	5.40226	1.02084e-07	1.31136e-06	6.83745
PPP1R14A	-0.488882	9.41332	-5.40183	1.02317e-07	1.31349e-06	6.83524
BNIPL	-0.409538	7.98683	-5.40168	1.024e-07	1.31368e-06	6.83446
SLC24A3	-0.393456	9.62816	-5.40128	1.02616e-07	1.31559e-06	6.83242
ADAMTS2	0.435879	9.37669	5.40021	1.03196e-07	1.32215e-06	6.82698
C1orf54	-0.292032	8.53892	-5.39949	1.03587e-07	1.32554e-06	6.82332
CLMP	-0.356059	8.9449	-5.39947	1.03598e-07	1.32554e-06	6.82322
LRFN5	-0.307193	7.60373	-5.39594	1.0554e-07	1.34951e-06	6.80528
C1orf43	0.165344	13.5448	5.39547	1.05804e-07	1.35199e-06	6.80286
MPHOSPH9	0.281612	9.3484	5.39291	1.07234e-07	1.36936e-06	6.78989
B3GNT6	0.884153	7.8746	5.38845	1.0978e-07	1.40095e-06	6.76722
P2RX6	-0.217023	6.745	-5.38812	1.09973e-07	1.4025e-06	6.76552
NFE2L2	-0.219611	12.1141	-5.38521	1.11662e-07	1.42311e-06	6.75079
PI15	-0.868087	11.4635	-5.38331	1.12784e-07	1.43646e-06	6.74114
NOTCH3	0.346585	11.8856	5.38278	1.13097e-07	1.4395e-06	6.73846
MATN2	-0.430853	12.15	-5.38206	1.13525e-07	1.44401e-06	6.73481
CSRNP1	-0.432774	11.7218	-5.38064	1.14377e-07	1.45315e-06	6.72758
SERPINF1	-0.48507	11.8063	-5.38061	1.14393e-07	1.45315e-06	6.72745
RINT1	0.169991	9.97976	5.37954	1.15041e-07	1.46042e-06	6.722
YEATS4	0.196666	9.89465	5.37736	1.16365e-07	1.47539e-06	6.71094
DNA2	0.2371	8.26761	5.37735	1.16372e-07	1.47539e-06	6.71088
CTBS	-0.297071	11.2157	-5.37674	1.16741e-07	1.47909e-06	6.70783
MEX3D	0.227027	10.6871	5.37649	1.16899e-07	1.48014e-06	6.70652
GPRC5B	-0.36026	9.70528	-5.37622	1.17061e-07	1.48123e-06	6.70518
VCAN	0.589264	10.4655	5.37469	1.18007e-07	1.49222e-06	6.6974
SGCB	-0.290637	10.686	-5.37409	1.18378e-07	1.49594e-06	6.69437
NT5E	-0.369674	9.23729	-5.36942	1.21313e-07	1.53203e-06	6.67071
FAM53A	0.174276	7.63317	5.36923	1.21434e-07	1.53256e-06	6.66975
KLK4	-0.456448	15.227	-5.36665	1.23087e-07	1.55241e-06	6.65669
EFNA3	0.342248	8.14373	5.36534	1.23931e-07	1.56205e-06	6.65009
CCDC8	-0.403474	8.9505	-5.36282	1.2558e-07	1.58181e-06	6.63732
CACNB4	-0.347951	8.33156	-5.36036	1.27208e-07	1.60127e-06	6.62488
ZCCHC9	-0.161267	10.0819	-5.35982	1.27569e-07	1.60478e-06	6.62214
PHF14	0.178623	11.318	5.35921	1.27976e-07	1.60885e-06	6.61907
AGTPBP1	0.230805	9.80687	5.35886	1.28212e-07	1.61077e-06	6.61729
COL5A2	0.462672	10.5384	5.35783	1.28904e-07	1.6182e-06	6.61209
C3orf67	0.206672	7.1441	5.35773	1.28969e-07	1.6182e-06	6.6116
MDFIC	-0.311781	9.73923	-5.35658	1.29747e-07	1.62691e-06	6.60579
SMTNL2	-0.318068	6.94199	-5.35415	1.31405e-07	1.64663e-06	6.59353
ADAMTS16	0.190177	6.72332	5.353	1.32199e-07	1.65552e-06	6.58771
PHF1	-0.203333	12.0073	-5.3503	1.34077e-07	1.67794e-06	6.57409
PARP6	-0.425612	10.2618	-5.35009	1.34225e-07	1.67872e-06	6.57302
SNAP25	-0.299388	7.6064	-5.34989	1.34367e-07	1.67942e-06	6.572
HEXA	-0.424544	11.4428	-5.34896	1.35019e-07	1.68648e-06	6.56733
WNT3A	-0.334486	7.24836	-5.34683	1.36533e-07	1.70429e-06	6.55656
SERPINA5	-0.338869	7.29728	-5.3454	1.37551e-07	1.71589e-06	6.54939
DFFB	0.15726	8.77033	5.34514	1.3774e-07	1.71703e-06	6.54806
ITGA9	-0.414885	10.1609	-5.34503	1.37819e-07	1.71703e-06	6.54751
MRPL15	0.243763	10.9093	5.34448	1.38215e-07	1.72086e-06	6.54474
SYTL4	-0.263069	10.309	-5.34376	1.38739e-07	1.72629e-06	6.54108
RYR3	-0.244198	8.06123	-5.34137	1.40474e-07	1.74675e-06	6.52908
OCLN	0.410057	9.78236	5.33886	1.42328e-07	1.76868e-06	6.51642
SLC35F1	-0.364548	7.60941	-5.3387	1.42451e-07	1.76907e-06	6.51559
PPP6R1	0.136745	11.7548	5.33584	1.44588e-07	1.79446e-06	6.50121
SLC7A8	-0.40495	12.9463	-5.33487	1.45321e-07	1.80241e-06	6.49632
RIMS3	-0.268095	8.42525	-5.3337	1.46211e-07	1.81229e-06	6.49043
ZSCAN22	0.123564	8.87228	5.33345	1.46405e-07	1.81353e-06	6.48915
APLN	0.456929	9.03057	5.3331	1.4667e-07	1.81566e-06	6.4874
RNASEH2B	-0.211369	10.0889	-5.32991	1.49123e-07	1.84485e-06	6.47139
PRH1	-0.102689	6.55333	-5.32891	1.49907e-07	1.85336e-06	6.46633
CACNA2D3	-0.260508	7.65592	-5.32803	1.50596e-07	1.86071e-06	6.4619
PRDM6	-0.332517	8.05705	-5.32782	1.50758e-07	1.86152e-06	6.46086
ACTN1	-0.315545	13.6802	-5.32759	1.50937e-07	1.86255e-06	6.45971
HSPA14	0.136397	10.1511	5.32607	1.52138e-07	1.87546e-06	6.45207
ATP6V1FNB	0.186817	7.31116	5.32602	1.52176e-07	1.87546e-06	6.45182
FBXL19	0.190331	10.3204	5.32553	1.52565e-07	1.87906e-06	6.44935
MAPK9	0.143334	11.6221	5.32428	1.53565e-07	1.89017e-06	6.44305
SS18	-0.136562	12.1654	-5.3237	1.54027e-07	1.89377e-06	6.44015
CD68	0.151027	6.72187	5.32367	1.54052e-07	1.89377e-06	6.43999
PTMA	0.192093	14.7545	5.32277	1.54774e-07	1.90143e-06	6.43548
CD276	0.288993	12.6932	5.32158	1.55732e-07	1.912e-06	6.42952
ADRA2C	-0.427017	8.65399	-5.31899	1.57844e-07	1.93671e-06	6.41651
FCGR3A	0.386277	9.35336	5.31686	1.59603e-07	1.95705e-06	6.40582
AHRR	0.206744	7.2564	5.31521	1.6098e-07	1.97269e-06	6.39752
ARSK	-0.204031	9.18192	-5.31503	1.61128e-07	1.97326e-06	6.39663
LIPH	-0.390453	10.8328	-5.31456	1.61527e-07	1.9769e-06	6.39425
GLB1L2	-0.382927	12.7601	-5.31413	1.61883e-07	1.98e-06	6.39213
IL17RA	-0.176857	10.8703	-5.31375	1.62203e-07	1.98268e-06	6.39022
PTPRO	0.227746	7.14143	5.31053	1.6494e-07	2.01486e-06	6.37406
KCNJ8	-0.35299	8.93199	-5.30884	1.66395e-07	2.03136e-06	6.36559
ZNF724	0.150224	6.70951	5.3078	1.67292e-07	2.04048e-06	6.3604
DAZAP2	-0.129648	13.8171	-5.30773	1.67352e-07	2.04048e-06	6.36005
PLPPR4	0.260271	7.22215	5.3048	1.69918e-07	2.07046e-06	6.34536
NTF4	-0.38451	7.4777	-5.30369	1.70905e-07	2.08118e-06	6.33977
FOXJ1	0.629229	7.94785	5.30189	1.72505e-07	2.09935e-06	6.33078
FAM114A1	-0.185301	11.904	-5.30095	1.73352e-07	2.10833e-06	6.32605
LGALS3	-0.467289	12.1479	-5.2989	1.75204e-07	2.12953e-06	6.31579
FAM240C	-0.300829	6.96014	-5.29815	1.75879e-07	2.13639e-06	6.31208
CLNS1A	0.160734	11.9545	5.29538	1.78428e-07	2.166e-06	6.2982
MAL	-0.339206	7.27889	-5.29483	1.78937e-07	2.17082e-06	6.29545
CLDN5	-0.458597	9.55073	-5.29291	1.80723e-07	2.19112e-06	6.28586
ARID3A	0.225066	9.21378	5.29266	1.80959e-07	2.19262e-06	6.2846
TIMM8A	0.150844	8.81396	5.29244	1.81167e-07	2.19377e-06	6.28349
CFAP45	0.342446	7.16135	5.29118	1.82348e-07	2.20669e-06	6.27722
HCN3	0.198469	8.19685	5.28988	1.83584e-07	2.22027e-06	6.2707
CAST	-0.195822	13.3554	-5.28971	1.83743e-07	2.22081e-06	6.26986
PCDH9	-0.364737	8.00591	-5.28846	1.84936e-07	2.23383e-06	6.26362
CNN2	-0.353538	11.8419	-5.28715	1.86192e-07	2.24761e-06	6.25709
KCNK6	-0.354401	10.4511	-5.28516	1.88115e-07	2.26863e-06	6.24717
HNRNPA1L2	-0.164929	8.42226	-5.28511	1.88167e-07	2.26863e-06	6.24691
ZNF853	-0.29921	9.48283	-5.28481	1.88463e-07	2.27079e-06	6.24539
SLC16A9	-0.36078	9.73174	-5.28371	1.89537e-07	2.28139e-06	6.23991
FHOD3	-0.427449	9.8971	-5.2836	1.8964e-07	2.28139e-06	6.23938
PGD	0.202739	12.2507	5.28355	1.89695e-07	2.28139e-06	6.2391
NUP85	0.15866	10.7015	5.28315	1.90083e-07	2.28465e-06	6.23713
NUDT12	-0.312012	10.335	-5.28287	1.90356e-07	2.28651e-06	6.23574
NAA50	0.159496	12.55	5.28105	1.92161e-07	2.30676e-06	6.22664
RIMKLB	-0.20775	9.97852	-5.28043	1.9278e-07	2.31276e-06	6.22353
TTC16	0.136549	6.53792	5.277	1.96219e-07	2.35257e-06	6.20647
ISL1	-0.33168	8.55159	-5.27638	1.96848e-07	2.35866e-06	6.20338
GGH	0.255477	8.29238	5.27532	1.97938e-07	2.37025e-06	6.19805
CERS2	0.220779	12.9422	5.27414	1.99139e-07	2.38317e-06	6.19222
ATRNL1	-0.389532	8.05802	-5.27311	2.00202e-07	2.39441e-06	6.18708
MLYCD	-0.223624	10.0077	-5.27295	2.00375e-07	2.39501e-06	6.18625
SORCS2	-0.360388	8.36551	-5.27183	2.01535e-07	2.40739e-06	6.18068
RNF165	-0.358857	7.98557	-5.27098	2.02418e-07	2.41646e-06	6.17646
ADH5	-0.241059	12.9617	-5.27062	2.02796e-07	2.41947e-06	6.17466
MAP1LC3B	-0.187564	11.6241	-5.26694	2.06677e-07	2.46427e-06	6.15637
NFIB	-0.244062	12.8744	-5.26525	2.08488e-07	2.48322e-06	6.14795
ARMCX2	-0.416503	10.9504	-5.26522	2.08523e-07	2.48322e-06	6.14779
MRPL3	0.181238	12.1425	5.26448	2.09321e-07	2.49038e-06	6.1441
ZCCHC24	-0.248496	11.2139	-5.26443	2.0938e-07	2.49038e-06	6.14383
KIAA0232	-0.17491	11.7753	-5.26387	2.09984e-07	2.49603e-06	6.14105
ZNF93	0.174809	8.55444	5.26313	2.10784e-07	2.50401e-06	6.13738
TNFSF12	-0.263119	10.5003	-5.26145	2.12612e-07	2.52419e-06	6.12905
MAZ	0.272889	12.4064	5.26088	2.13238e-07	2.52946e-06	6.12622
ADPRH	-0.290199	9.75812	-5.26081	2.13317e-07	2.52946e-06	6.12586
LINC00672	-0.211565	7.0858	-5.26024	2.13941e-07	2.53532e-06	6.12304
LKAAEAR1	0.0978864	6.14675	5.25631	2.1832e-07	2.58563e-06	6.10349
TSC22D3	-0.336573	13.5947	-5.25612	2.18528e-07	2.58651e-06	6.10258
MYBPC1	-0.808904	12.7895	-5.25601	2.18663e-07	2.58653e-06	6.10198
HOGA1	-0.211718	6.8737	-5.25487	2.19942e-07	2.60009e-06	6.09635
C8orf33	0.196972	11.7602	5.2537	2.21275e-07	2.61425e-06	6.09052
PDGFB	0.222671	9.47861	5.248	2.27852e-07	2.69031e-06	6.06227
ACOXL	-0.362358	8.58666	-5.24654	2.29571e-07	2.70897e-06	6.05502
MYOM1	-0.516886	8.53454	-5.24382	2.32811e-07	2.74553e-06	6.0415
ZNF197	0.128787	10.1528	5.23966	2.37836e-07	2.80308e-06	6.02091
ZKSCAN4	0.127165	8.41299	5.23849	2.39272e-07	2.81831e-06	6.0151
FAM227A	0.227186	7.94322	5.23737	2.4065e-07	2.83281e-06	6.00956
PDGFC	-0.375968	10.1971	-5.23618	2.42122e-07	2.84842e-06	6.00368
TCEAL6	-0.146514	6.37854	-5.23548	2.42996e-07	2.85697e-06	6.0002
SLC25A22	0.270274	11.289	5.23343	2.45557e-07	2.88534e-06	5.99009
ZBBX	0.257822	6.37963	5.23288	2.46254e-07	2.89177e-06	5.98736
HDGF	0.159451	13.3638	5.23222	2.47095e-07	2.8999e-06	5.98407
PDPN	-0.381276	9.34365	-5.23035	2.4947e-07	2.926e-06	5.97484
C1orf226	0.260207	9.58114	5.2292	2.50945e-07	2.94152e-06	5.96916
PIP5K1C	-0.170295	11.9248	-5.22761	2.53e-07	2.96382e-06	5.96129
EIF4G1	0.182325	14.6453	5.22746	2.532e-07	2.96437e-06	5.96053
PLEKHG3	-0.275689	10.402	-5.22589	2.55243e-07	2.9865e-06	5.95278
SNTB2	-0.231014	11.4235	-5.22494	2.56488e-07	2.99926e-06	5.94809
CDKN1C	-0.328159	9.78411	-5.22435	2.57268e-07	3.00626e-06	5.94516
PDZD9	-0.0724885	6.24812	-5.22425	2.57397e-07	3.00626e-06	5.94468
TMEM242	-0.134457	9.96721	-5.22369	2.58137e-07	3.0131e-06	5.94191
HMGN2	0.145057	13.3043	5.22344	2.58463e-07	3.01509e-06	5.94069
DLK2	-0.471887	8.64899	-5.22303	2.59012e-07	3.01968e-06	5.93865
TRIM9	-0.165499	6.8085	-5.2216	2.60913e-07	3.03837e-06	5.93159
HAUS6	0.174469	9.70476	5.22159	2.60928e-07	3.03837e-06	5.93154
CASP8	0.219878	10.0601	5.22096	2.61775e-07	3.04641e-06	5.92841
TMEM145	0.293449	7.24219	5.21794	2.65852e-07	3.092e-06	5.91351
ITPRIPL1	-0.288729	7.52865	-5.21765	2.66243e-07	3.0947e-06	5.91209
MARK2	0.151752	12.3617	5.21667	2.67581e-07	3.10839e-06	5.90726
PSMD2	0.163211	13.081	5.21556	2.69099e-07	3.12416e-06	5.9018
SOD3	-0.463797	11.7924	-5.21515	2.69675e-07	3.12897e-06	5.89974
H1-5	0.104952	6.13296	5.21477	2.702e-07	3.13319e-06	5.89787
ZNF512	-0.284411	10.6336	-5.21426	2.70899e-07	3.13942e-06	5.89538
GPN1	0.107917	10.7691	5.21326	2.72292e-07	3.15368e-06	5.89043
P3H3	-0.426839	10.3404	-5.21251	2.73329e-07	3.16381e-06	5.88676
CDH24	0.19977	8.42014	5.21143	2.74842e-07	3.17943e-06	5.88144
FOSL1	-0.504698	7.6712	-5.21006	2.76773e-07	3.19986e-06	5.87469
NIBAN1	-0.416928	13.3075	-5.20626	2.82205e-07	3.26072e-06	5.85595
NR4A3	-0.698707	9.20148	-5.20575	2.82948e-07	3.26736e-06	5.85342
INKA2	-0.224717	8.88262	-5.20517	2.83781e-07	3.27503e-06	5.85058
SFMBT2	-0.312467	9.82766	-5.20232	2.87948e-07	3.32115e-06	5.83653
CCL14	-0.315677	7.61204	-5.20196	2.88478e-07	3.32529e-06	5.83476
ABAT	-0.415842	12.243	-5.20047	2.90669e-07	3.34855e-06	5.82746
CCDC166	0.0642186	5.97329	5.19939	2.92283e-07	3.36515e-06	5.82213
ENO1	0.242452	14.948	5.19926	2.92476e-07	3.36538e-06	5.82149
LMO7	-0.336584	11.9267	-5.19885	2.93083e-07	3.37037e-06	5.81949
ZCWPW2	-0.10709	7.57511	-5.19833	2.93863e-07	3.37734e-06	5.81693
SYNGR3	0.235407	6.83107	5.19812	2.94185e-07	3.37904e-06	5.81587
TOR1AIP1	-0.196231	11.9109	-5.19668	2.96355e-07	3.40195e-06	5.80879
LYVE1	-0.306443	7.49881	-5.19617	2.97114e-07	3.40865e-06	5.80632
HOXD12	-0.158737	6.42037	-5.19564	2.97917e-07	3.41584e-06	5.80372
VKORC1L1	0.168558	11.7736	5.19527	2.98488e-07	3.42038e-06	5.80187
GRK6	0.165209	11.1484	5.19486	2.99109e-07	3.42547e-06	5.79987
ZNF138	0.164995	9.19546	5.19321	3.01634e-07	3.45235e-06	5.79177
CCZ1	0.180067	8.64886	5.19244	3.02829e-07	3.46398e-06	5.78795
PDGFD	-0.341891	9.43845	-5.19015	3.06374e-07	3.50247e-06	5.77674
CD300LF	0.207342	7.24803	5.18894	3.08278e-07	3.52086e-06	5.77076
PPP3CB	-0.132687	11.6416	-5.18889	3.08345e-07	3.52086e-06	5.77055
CAMKV	0.205483	6.23994	5.18873	3.08596e-07	3.52166e-06	5.76977
TNRC18	0.204381	13.0154	5.18654	3.12057e-07	3.55906e-06	5.75902
STXBP6	-0.483568	10.4185	-5.18592	3.13058e-07	3.56839e-06	5.75593
REEP5	-0.200108	13.5651	-5.18507	3.14409e-07	3.58168e-06	5.75178
RAB19	0.207878	7.35236	5.18358	3.16809e-07	3.6069e-06	5.74445
AGRN	0.276536	13.1813	5.18317	3.17471e-07	3.61056e-06	5.74244
DARS2	0.212164	10.2949	5.18315	3.17501e-07	3.61056e-06	5.74235
TEFM	0.0970457	8.65248	5.18295	3.17816e-07	3.61202e-06	5.74139
RGMA	-0.334166	8.97126	-5.18268	3.18254e-07	3.61488e-06	5.74007
CALM1	-0.220531	13.8095	-5.18234	3.188e-07	3.61896e-06	5.73841
AGPAT3	0.167047	12.5047	5.1817	3.19848e-07	3.62874e-06	5.73525
MGARP	-0.154932	6.84604	-5.18087	3.21195e-07	3.6419e-06	5.7312
SPTBN2	0.284873	13.236	5.18027	3.22179e-07	3.65092e-06	5.72825
CRACR2A	-0.560077	9.74856	-5.17964	3.23215e-07	3.66053e-06	5.72516
HNRNPA2B1	0.139877	15.0474	5.17906	3.24177e-07	3.66928e-06	5.72229
DERL2	-0.213506	11.43	-5.17865	3.24846e-07	3.67472e-06	5.7203
KCNMA1	-0.46066	11.3968	-5.17689	3.27767e-07	3.70559e-06	5.71168
EHMT1	0.137116	11.8564	5.17656	3.28311e-07	3.70959e-06	5.71008
ADGRL3	-0.301999	7.46619	-5.17564	3.29863e-07	3.72495e-06	5.70553
SATB1	-0.379923	11.2871	-5.17488	3.31132e-07	3.73712e-06	5.70183
BBS2	-0.174439	10.9761	-5.17293	3.34427e-07	3.77211e-06	5.69229
NOL11	0.110558	11.0642	5.17271	3.34809e-07	3.77423e-06	5.69119
SLC35G2	-0.187249	7.7618	-5.17216	3.35746e-07	3.7826e-06	5.6885
CCDC181	-0.165036	7.13594	-5.17025	3.39023e-07	3.8173e-06	5.67914
TMEM108	-0.221614	6.95673	-5.16969	3.39979e-07	3.82585e-06	5.67642
MAD2L2	0.284773	10.747	5.16936	3.40551e-07	3.83007e-06	5.6748
SOWAHB	0.262269	8.80999	5.16903	3.41123e-07	3.83428e-06	5.67318
PLEKHO1	-0.359661	10.8746	-5.16741	3.43937e-07	3.86368e-06	5.66527
FCN2	-0.261053	7.13168	-5.16628	3.45912e-07	3.88315e-06	5.65975
SF3B2	0.111108	13.5413	5.16619	3.46071e-07	3.88315e-06	5.65931
ZNF804A	-0.228068	7.04434	-5.16346	3.5091e-07	3.93517e-06	5.64593
FBXO32	-0.314382	12.2547	-5.16101	3.5529e-07	3.982e-06	5.63397
ID4	-0.48508	9.82066	-5.16036	3.56459e-07	3.99279e-06	5.63081
STX6	0.159944	11.0063	5.15876	3.59373e-07	4.02311e-06	5.62296
BNC2	-0.358521	8.74425	-5.15676	3.63031e-07	4.06173e-06	5.6132
IPO9	0.132492	11.8008	5.15484	3.66585e-07	4.09913e-06	5.60382
DYRK2	0.23432	10.242	5.15288	3.70228e-07	4.13748e-06	5.59429
DCK	0.221985	10.0452	5.15266	3.70644e-07	4.13975e-06	5.59321
CTNND2	0.352364	9.85729	5.14986	3.75935e-07	4.19643e-06	5.57955
TNPO2	0.128388	12.2765	5.14636	3.82661e-07	4.26905e-06	5.56247
HYAL1	-0.180644	7.80647	-5.14525	3.84819e-07	4.29067e-06	5.55705
TMEM250	0.198685	11.2951	5.14487	3.85558e-07	4.29643e-06	5.5552
HOXC6	0.474975	9.40084	5.14469	3.85903e-07	4.29782e-06	5.55434
ANO6	-0.356809	11.1238	-5.14367	3.879e-07	4.31758e-06	5.54936
MCIDAS	0.247957	6.60883	5.14275	3.89714e-07	4.33529e-06	5.54487
UBE2Q1	0.112028	12.0045	5.14047	3.94222e-07	4.38292e-06	5.53379
AIFM1	0.180002	11.5627	5.14029	3.94579e-07	4.38439e-06	5.53292
EFEMP2	-0.399006	10.7546	-5.13897	3.97228e-07	4.4113e-06	5.52647
TREM2	0.32511	8.34458	5.13882	3.97528e-07	4.4121e-06	5.52574
TSPAN17	0.188525	11.1077	5.13859	3.9799e-07	4.41301e-06	5.52463
EPAS1	-0.335424	12.8994	-5.13851	3.98138e-07	4.41301e-06	5.52427
CNTN1	-0.495416	10.1281	-5.13844	3.98291e-07	4.41301e-06	5.5239
MAP6	-0.254891	10.115	-5.13829	3.986e-07	4.41392e-06	5.52315
FAM110D	-0.268116	7.75769	-5.13816	3.98851e-07	4.41418e-06	5.52254
UQCRHL	0.193935	7.85345	5.13617	4.02883e-07	4.45627e-06	5.51285
KRT5	-0.952014	11.9417	-5.13604	4.0315e-07	4.45668e-06	5.51222
AC020929.1	-0.268626	8.99445	-5.13537	4.04517e-07	4.46925e-06	5.50895
ZNF681	0.198286	8.50876	5.13467	4.05937e-07	4.48146e-06	5.50558
SLC38A5	-0.276365	7.84125	-5.1345	4.06295e-07	4.48146e-06	5.50473
PDE6G	0.138507	6.64514	5.13449	4.06315e-07	4.48146e-06	5.50468
TRAF3IP2	-0.28235	10.4055	-5.1328	4.09802e-07	4.51736e-06	5.49645
PTGIR	0.176891	6.86403	5.13038	4.14823e-07	4.57012e-06	5.48472
PHYHIP	-0.384579	8.39838	-5.1292	4.17298e-07	4.59478e-06	5.47899
ALAD	-0.253213	11.3619	-5.12816	4.195e-07	4.6164e-06	5.47392
PMP2	-0.263512	6.87086	-5.12765	4.20578e-07	4.62564e-06	5.47145
NXN	-0.212686	12.0915	-5.12693	4.22119e-07	4.63996e-06	5.46793
ERVV-1	-0.119877	6.19913	-5.12525	4.25714e-07	4.67445e-06	5.45976
PNPLA7	-0.324192	12.1158	-5.12515	4.25929e-07	4.67445e-06	5.45927
AFAP1L2	-0.347626	9.80688	-5.12512	4.25979e-07	4.67445e-06	5.45916
FLRT3	-0.576414	9.47188	-5.12486	4.26537e-07	4.67619e-06	5.4579
LIPE	-0.226677	8.14353	-5.12483	4.26618e-07	4.67619e-06	5.45771
KIT	-0.380966	8.73581	-5.12283	4.30921e-07	4.72068e-06	5.44805
UNKL	0.214023	10.1109	5.12223	4.32238e-07	4.7312e-06	5.44511
PAK1IP1	-0.403101	11.56	-5.12217	4.32368e-07	4.7312e-06	5.44482
ADHFE1	-0.367295	9.6783	-5.12195	4.32842e-07	4.73372e-06	5.44377
PLEKHA8	0.177399	9.40949	5.1178	4.41985e-07	4.83099e-06	5.42363
MT1H	-0.416261	7.7637	-5.11751	4.42631e-07	4.83533e-06	5.42223
GRAMD2B	-0.191452	10.7127	-5.11691	4.43965e-07	4.84717e-06	5.41933
TRIM29	-0.793744	10.8956	-5.11568	4.46721e-07	4.87453e-06	5.41337
SMIM10L2B	-0.28663	7.96117	-5.11361	4.51398e-07	4.9228e-06	5.40334
RARRES2	-0.493883	10.7073	-5.1116	4.56007e-07	4.96747e-06	5.39355
VPS39	-0.146375	12.2042	-5.11151	4.56214e-07	4.96747e-06	5.39312
SLC25A5	0.231768	13.2132	5.11148	4.56262e-07	4.96747e-06	5.39302
DAB1	-0.434203	7.95892	-5.11126	4.56777e-07	4.97029e-06	5.39193
DNAAF2	0.1523	9.83063	5.11025	4.59094e-07	4.99239e-06	5.38706
CPXM1	-0.450898	8.79807	-5.11016	4.59322e-07	4.99239e-06	5.38658
ST6GALNAC2	-0.36627	8.67014	-5.1069	4.66902e-07	5.07194e-06	5.37082
CPOX	0.138907	9.82788	5.10613	4.68715e-07	5.08879e-06	5.36709
ETNK2	-0.29213	9.1076	-5.1058	4.69483e-07	5.09428e-06	5.36551
HPDL	-0.230284	6.95245	-5.10566	4.6981e-07	5.09499e-06	5.36484
MPDU1	-0.307976	11.9085	-5.10485	4.71748e-07	5.11315e-06	5.36087
ZNF483	-0.224507	7.44458	-5.10388	4.74042e-07	5.13362e-06	5.3562
FNDC10	0.410903	8.93117	5.10383	4.74166e-07	5.13362e-06	5.35595
PLP2	-0.340127	10.8292	-5.1009	4.81198e-07	5.20475e-06	5.34178
REEP2	-0.33046	8.5416	-5.10077	4.81514e-07	5.20475e-06	5.34114
MAN2B2	-0.213515	12.2655	-5.10076	4.81539e-07	5.20475e-06	5.34109
ANKDD1A	-0.204698	8.59834	-5.09953	4.84508e-07	5.23392e-06	5.33518
CSTF3	0.135798	10.6484	5.09884	4.86201e-07	5.2493e-06	5.33182
DERL3	0.368248	8.29675	5.0962	4.9269e-07	5.3164e-06	5.31905
ATAD2	0.285932	10.8359	5.09477	4.96235e-07	5.35168e-06	5.31215
TMEM213	-0.205603	6.38249	-5.09437	4.97234e-07	5.35948e-06	5.31021
ALDH3A1	-0.282863	7.1184	-5.09398	4.98188e-07	5.36678e-06	5.30837
AKAP7	-0.31603	9.54618	-5.09299	5.00675e-07	5.39059e-06	5.30357
FBXO46	0.183325	10.6222	5.09155	5.043e-07	5.4266e-06	5.29663
UNC5D	-0.71473	9.02506	-5.09142	5.04627e-07	5.42712e-06	5.296
F2R	0.408812	10.5764	5.09003	5.08152e-07	5.462e-06	5.2893
TSPAN2	-0.364288	9.4096	-5.08842	5.12281e-07	5.50334e-06	5.28151
TMEM210	0.202684	7.32245	5.08831	5.12569e-07	5.50338e-06	5.28097
PYCR3	0.314444	10.8249	5.0881	5.13091e-07	5.50595e-06	5.27999
WASHC5	0.223709	11.4345	5.08645	5.17366e-07	5.54876e-06	5.272
NSUN2	0.137046	11.8382	5.0857	5.19318e-07	5.56401e-06	5.26837
TRHDE	-0.305349	7.44217	-5.08568	5.19361e-07	5.56401e-06	5.26829
C16orf89	-0.358569	7.80185	-5.08475	5.21785e-07	5.58689e-06	5.26381
MT1E	-0.774588	11.1216	-5.08349	5.25087e-07	5.61916e-06	5.25774
BAK1	0.156309	9.68464	5.08298	5.26425e-07	5.63037e-06	5.25529
L1CAM	-0.403392	7.91955	-5.07954	5.35561e-07	5.72494e-06	5.23872
LRMDA	-0.362409	9.24808	-5.07617	5.44669e-07	5.81909e-06	5.22249
CCDC169	-0.538074	7.79443	-5.07551	5.46466e-07	5.83508e-06	5.21932
GLI3	-0.328481	9.43781	-5.075	5.47888e-07	5.84705e-06	5.21682
ZNF843	-0.140664	7.46752	-5.07413	5.50255e-07	5.86908e-06	5.21267
SLCO2A1	-0.324949	11.3984	-5.07273	5.54127e-07	5.90714e-06	5.20592
OR2B6	0.160041	6.46435	5.07034	5.60784e-07	5.97482e-06	5.19443
UGT1A1	0.289537	6.22017	5.06927	5.63803e-07	6.0037e-06	5.18926
H2AC13	0.245557	6.71147	5.06565	5.74078e-07	6.10977e-06	5.17188
LRFN4	0.301039	8.75791	5.06531	5.75044e-07	6.11669e-06	5.17026
DHX9	0.146558	13.0537	5.06513	5.75554e-07	6.11876e-06	5.16941
LRRC42	0.158998	10.6628	5.06475	5.76651e-07	6.12708e-06	5.16757
NHS	-0.301577	8.38038	-5.06377	5.79491e-07	6.15388e-06	5.16284
ACOT7	0.203807	10.0427	5.06327	5.80935e-07	6.16584e-06	5.16045
NCS1	-0.323536	11.2316	-5.0629	5.82007e-07	6.17385e-06	5.15867
CACNA1C	-0.35811	10.0105	-5.06221	5.84012e-07	6.19173e-06	5.15537
LAMB2	-0.311288	13.6425	-5.06071	5.88397e-07	6.23483e-06	5.14816
ICA1L	-0.194079	9.00339	-5.0602	5.89914e-07	6.2475e-06	5.14569
GATM	-0.309039	8.91745	-5.05882	5.93977e-07	6.2871e-06	5.13908
AP4M1	0.200493	10.5268	5.05831	5.95504e-07	6.29912e-06	5.13661
ZNF107	0.21172	9.34542	5.05822	5.95762e-07	6.29912e-06	5.13619
PABPC1L2A	-0.411968	7.96767	-5.05785	5.96864e-07	6.30733e-06	5.13442
SLC20A1	0.185524	10.4818	5.05724	5.98671e-07	6.323e-06	5.13151
CYP4B1	-0.558268	8.75491	-5.05248	6.13034e-07	6.47117e-06	5.10869
AMH	0.427759	7.27078	5.05232	6.13524e-07	6.47283e-06	5.10792
RAB34	-0.401157	10.761	-5.05161	6.157e-07	6.49225e-06	5.10452
C2CD4C	0.331464	7.62253	5.05123	6.16887e-07	6.49809e-06	5.10266
AK5	0.580681	9.19733	5.05121	6.16922e-07	6.49809e-06	5.10261
SHISA9	-0.636702	8.00685	-5.05082	6.1813e-07	6.50728e-06	5.10073
PRRX2	-0.32483	8.43017	-5.05026	6.19863e-07	6.51907e-06	5.09803
PTK2	0.185634	12.4412	5.05024	6.19921e-07	6.51907e-06	5.09794
DPP4	-0.565645	13.358	-5.05013	6.20269e-07	6.5192e-06	5.0974
LIX1L	-0.177973	11.0264	-5.04942	6.22449e-07	6.53857e-06	5.09403
GCNT4	-0.226705	7.43668	-5.04912	6.23402e-07	6.54505e-06	5.09255
SUN1	0.167575	12.3831	5.04797	6.26963e-07	6.57888e-06	5.08707
GSDMA	0.136064	6.55218	5.04694	6.30191e-07	6.60918e-06	5.08213
TCP10	-0.0614033	5.95938	-5.04641	6.31845e-07	6.62264e-06	5.07961
KCTD1	-0.253583	10.4486	-5.04621	6.3249e-07	6.62264e-06	5.07863
SEMA6D	-0.324076	8.04806	-5.04621	6.32498e-07	6.62264e-06	5.07862
CDR2L	0.290837	10.5111	5.04512	6.35936e-07	6.65506e-06	5.0734
CREM	-0.241565	10.0451	-5.04484	6.36802e-07	6.66053e-06	5.07209
WDR4	0.180937	9.08008	5.04037	6.51136e-07	6.80679e-06	5.05067
ZNF706	0.203736	11.5397	5.03998	6.52385e-07	6.81618e-06	5.04883
PRUNE2	-0.481908	12.6101	-5.03946	6.54068e-07	6.83009e-06	5.04635
PRR26	-0.266927	7.38885	-5.0376	6.60156e-07	6.88996e-06	5.03744
FPR3	0.323647	8.46223	5.03551	6.67047e-07	6.95813e-06	5.02745
NKIRAS1	-0.128468	9.24431	-5.03436	6.70862e-07	6.99418e-06	5.02196
WDR3	0.215546	10.9684	5.03347	6.73855e-07	7.02161e-06	5.01768
TINAGL1	-0.372893	10.6462	-5.0331	6.75094e-07	7.03075e-06	5.01591
LACTB2	0.231736	9.70577	5.03198	6.78837e-07	7.06595e-06	5.01059
LGALS9B	-0.119873	6.23698	-5.02986	6.86029e-07	7.13698e-06	5.00045
APOM	-0.157024	7.52504	-5.02962	6.86832e-07	7.14151e-06	4.99933
KLHL13	-0.277939	8.71177	-5.02899	6.89009e-07	7.16031e-06	4.99628
ALCAM	0.301232	13.4374	5.02813	6.91945e-07	7.18697e-06	4.99219
DHX37	0.141985	10.1651	5.02731	6.94745e-07	7.2122e-06	4.98831
CCDC189	0.159689	7.29339	5.0271	6.95501e-07	7.2162e-06	4.98726
RBM24	-0.429501	8.54422	-5.02694	6.96038e-07	7.21791e-06	4.98652
DMD	-0.46329	10.301	-5.02683	6.96434e-07	7.21816e-06	4.98597
PYCR1	0.29832	13.1414	5.02536	7.01515e-07	7.26695e-06	4.97898
PPP1R3C	-0.392121	9.02135	-5.02468	7.03886e-07	7.28762e-06	4.97573
MICU3	-0.273057	8.28951	-5.02301	7.09729e-07	7.34421e-06	4.96778
NME6	0.102218	9.73364	5.0228	7.10482e-07	7.34808e-06	4.96676
CDNF	-0.15854	7.96594	-5.02241	7.11842e-07	7.35823e-06	4.96492
CCDC34	0.192426	9.41999	5.02219	7.12615e-07	7.3623e-06	4.96388
BEND6	-0.185859	7.60955	-5.02096	7.16981e-07	7.40347e-06	4.958
GPR137C	0.232154	7.53274	5.02036	7.19131e-07	7.42172e-06	4.95512
STIP1	0.167991	12.9961	5.01607	7.34557e-07	7.5769e-06	4.93471
DUSP19	-0.178899	8.02315	-5.01443	7.40551e-07	7.63378e-06	4.92689
MPZL2	-0.304943	11.7483	-5.01435	7.40858e-07	7.63378e-06	4.92649
METTL2A	0.097634	9.81598	5.01397	7.42231e-07	7.64388e-06	4.92471
HELQ	-0.0990116	9.34609	-5.01319	7.45106e-07	7.66942e-06	4.92099
ODF2	0.169156	11.5649	5.01278	7.4662e-07	7.68093e-06	4.91904
CNTNAP3B	-0.182413	6.83245	-5.01246	7.47802e-07	7.68564e-06	4.91752
CD40	-0.350895	9.30941	-5.01244	7.47869e-07	7.68564e-06	4.91743
CD99L2	-0.187149	11.3249	-5.0113	7.52114e-07	7.72518e-06	4.91199
MAS1L	-0.0942772	6.13519	-5.01088	7.53666e-07	7.73703e-06	4.91
ZNF669	0.160597	8.17515	5.01031	7.55822e-07	7.75506e-06	4.90726
CMYA5	-0.422596	9.1853	-5.01017	7.56316e-07	7.75603e-06	4.90663
ASTN1	-0.285163	6.85883	-5.00921	7.59928e-07	7.78896e-06	4.90205
ZBTB12	0.192203	8.94167	5.00869	7.61867e-07	7.80472e-06	4.8996
CHML	0.242391	9.35162	5.00827	7.63486e-07	7.81718e-06	4.89755
MYADM	-0.316826	12.6739	-5.00768	7.65702e-07	7.83574e-06	4.89477
LILRA6	0.138889	6.69593	5.00661	7.69768e-07	7.87319e-06	4.88967
RRP9	0.220337	10.5969	5.00624	7.71173e-07	7.88342e-06	4.88792
DCAF4	0.122304	9.53034	5.00542	7.74305e-07	7.91127e-06	4.88402
SASS6	0.173562	8.69174	5.00419	7.79006e-07	7.95511e-06	4.8782
TAF4	0.160328	10.0372	5.00397	7.79887e-07	7.95993e-06	4.87711
NTRK1	-0.182792	6.93019	-5.00204	7.87356e-07	8.03194e-06	4.86795
C15orf48	-0.848829	10.32	-4.99989	7.95754e-07	8.11335e-06	4.85775
XPO6	0.262525	12.678	4.99863	8.00708e-07	8.15957e-06	4.85178
TAPBPL	-0.269073	10.64	-4.997	8.07191e-07	8.22133e-06	4.84402
BEGAIN	-0.241544	7.56102	-4.99646	8.09358e-07	8.23907e-06	4.84145
AJM1	0.284198	9.08335	4.99613	8.10648e-07	8.24379e-06	4.83991
PDE7B	-0.260092	8.38426	-4.99612	8.10698e-07	8.24379e-06	4.83985
KLHL14	-0.211129	7.11428	-4.99602	8.11095e-07	8.24379e-06	4.83938
TIMP4	-0.372593	7.57856	-4.99576	8.12123e-07	8.24993e-06	4.83817
PITPNM1	0.232098	10.079	4.99391	8.19605e-07	8.32158e-06	4.82935
SNX30	0.224569	10.1	4.99157	8.2908e-07	8.41339e-06	4.8183
GFPT2	-0.305016	8.8863	-4.98934	8.38276e-07	8.50226e-06	4.80769
LMO3	-0.394472	8.57909	-4.98745	8.46092e-07	8.57706e-06	4.79877
PTPRN2	-0.501368	12.97	-4.98666	8.49395e-07	8.60216e-06	4.79502
EMCN	-0.318152	9.60812	-4.98665	8.49454e-07	8.60216e-06	4.79495
ARHGEF26	0.359699	12.216	4.98649	8.5013e-07	8.60452e-06	4.79419
PAQR4	0.304615	10.2155	4.98548	8.54352e-07	8.63538e-06	4.78943
RIOX2	0.174973	10.6888	4.98546	8.54459e-07	8.63538e-06	4.78931
FUS	0.181165	13.5186	4.98544	8.54513e-07	8.63538e-06	4.78924
PLCH2	-0.410617	9.89678	-4.98152	8.71192e-07	8.79935e-06	4.77066
MTFR1L	-0.129212	11.8078	-4.98061	8.75087e-07	8.8341e-06	4.76637
HPD	-0.210892	7.00447	-4.9804	8.75996e-07	8.83869e-06	4.76537
C1orf174	0.102021	10.066	4.98025	8.76647e-07	8.83971e-06	4.76466
MAFB	0.243429	10.4605	4.98017	8.77008e-07	8.83971e-06	4.76426
CYB5B	-0.158266	11.6915	-4.97922	8.81099e-07	8.87559e-06	4.75979
MRPL13	0.201758	10.6201	4.97906	8.81791e-07	8.87559e-06	4.75903
GJB5	-0.349721	7.30725	-4.97903	8.81938e-07	8.87559e-06	4.75887
NACC1	0.171734	11.9018	4.97737	8.89163e-07	8.94366e-06	4.75103
CD3EAP	0.147789	8.45343	4.97563	8.96813e-07	9.01594e-06	4.74279
NAA40	0.151193	9.99722	4.97531	8.9822e-07	9.02542e-06	4.74129
ITGA11	0.436886	9.60098	4.97349	9.063e-07	9.09815e-06	4.73268
SPAG1	0.285686	9.12878	4.97347	9.06395e-07	9.09815e-06	4.73258
KRT75	0.264902	6.37749	4.97319	9.07648e-07	9.10538e-06	4.73125
GNG4	-0.570994	11.3367	-4.9731	9.08053e-07	9.10538e-06	4.73082
KRT222	-0.177117	6.51482	-4.97179	9.13917e-07	9.15945e-06	4.72463
NYNRIN	-0.40702	9.46847	-4.96926	9.25334e-07	9.26909e-06	4.7127
RBFOX2	-0.180732	12.0209	-4.96818	9.3026e-07	9.31363e-06	4.7076
ZFAT	0.147848	9.61692	4.96495	9.45142e-07	9.45664e-06	4.69234
YPEL1	0.213514	8.66015	4.96487	9.45518e-07	9.45664e-06	4.69196
PLCD1	-0.184201	9.93628	-4.96362	9.51314e-07	9.50971e-06	4.68609
PDE6B	-0.315945	7.89815	-4.9626	9.56098e-07	9.55262e-06	4.68126
TIMM10B	-0.13746	11.1241	-4.96209	9.58469e-07	9.57138e-06	4.67888
CEBPD	-0.498449	11.6968	-4.96176	9.60048e-07	9.58223e-06	4.6773
ZNF250	0.163731	9.468	4.96	9.68375e-07	9.66037e-06	4.669
DSC3	-0.562409	9.51611	-4.95907	9.72806e-07	9.69734e-06	4.66461
MTRNR2L10	-0.121011	6.29689	-4.95901	9.73079e-07	9.69734e-06	4.66434
UBL4A	0.165736	11.515	4.95821	9.76899e-07	9.73041e-06	4.66058
EGR3	-0.648716	9.67864	-4.9578	9.78889e-07	9.74524e-06	4.65862
TIGD5	0.235947	9.77126	4.95523	9.91301e-07	9.85981e-06	4.64651
TMEM67	0.175085	8.88477	4.9552	9.91412e-07	9.85981e-06	4.64641
LRRTM1	-0.173841	6.50152	-4.95333	1.00056e-06	9.94566e-06	4.63758
RBM45	0.106724	9.40151	4.9515	1.00959e-06	1.00303e-05	4.62895
LRPPRC	0.18548	12.8488	4.95024	1.0158e-06	1.00869e-05	4.62305
NRXN1	-0.362074	7.61386	-4.94999	1.01707e-06	1.00943e-05	4.62185
SUV39H1	0.147174	8.97821	4.94859	1.02405e-06	1.01584e-05	4.61528
MICA	-0.239475	10.0073	-4.94635	1.03533e-06	1.02651e-05	4.60475
ZNF875	-0.187801	11.8014	-4.94547	1.0398e-06	1.03041e-05	4.60061
CPNE8	-0.260133	8.30398	-4.94502	1.04208e-06	1.03214e-05	4.59851
DUSP26	-0.33291	7.4905	-4.94204	1.05742e-06	1.0468e-05	4.58447
ZNF253	0.189811	9.7318	4.93997	1.06816e-06	1.0569e-05	4.57475
EBF4	-0.34317	10.8923	-4.93852	1.07574e-06	1.06386e-05	4.56796
CCDC28A	-0.216022	10.7529	-4.93515	1.09363e-06	1.08099e-05	4.55212
ART5	-0.17691	6.83047	-4.93457	1.09673e-06	1.08319e-05	4.5494
UTP14A	0.12434	10.3587	4.93452	1.09697e-06	1.08319e-05	4.54918
CSNK1G2	0.173252	11.6813	4.93428	1.09827e-06	1.08381e-05	4.54805
INSYN2B	-0.175457	6.29207	-4.93419	1.09876e-06	1.08381e-05	4.54762
BEND5	-0.238369	7.88076	-4.9341	1.09927e-06	1.08381e-05	4.54717
NRIP2	-0.183051	8.42253	-4.93245	1.10812e-06	1.0917e-05	4.53947
REEP4	0.219226	9.55289	4.9324	1.10839e-06	1.0917e-05	4.53923
LDOC1	-0.362316	11.2104	-4.93012	1.12083e-06	1.10297e-05	4.52851
SOX5	-0.236572	7.64736	-4.93009	1.12098e-06	1.10297e-05	4.52839
ISLR2	0.212753	7.35408	4.92903	1.12677e-06	1.10811e-05	4.52343
PBX1	-0.273558	12.2633	-4.92853	1.12954e-06	1.11028e-05	4.52107
ZFAND1	0.198679	11.2105	4.92657	1.14038e-06	1.12037e-05	4.5119
SLC27A6	-0.408064	7.95093	-4.92522	1.14793e-06	1.12721e-05	4.50556
BNIP3L	-0.212988	12.0215	-4.92386	1.15554e-06	1.13411e-05	4.49921
TMEM130	0.412298	8.47633	4.92303	1.16024e-06	1.13797e-05	4.49531
PLEKHO2	-0.265383	10.4903	-4.92296	1.16064e-06	1.13797e-05	4.49498
GEMIN2	0.12496	8.71694	4.92118	1.17077e-06	1.14714e-05	4.48664
CX3CL1	-0.437589	11.5829	-4.92111	1.17117e-06	1.14714e-05	4.4863
CA9	-0.146592	6.57611	-4.92066	1.17375e-06	1.14908e-05	4.48419
PRELID3B	0.188119	11.6491	4.9199	1.1781e-06	1.15276e-05	4.48064
XPO1	0.163029	12.6882	4.91895	1.18353e-06	1.15748e-05	4.47622
ZGRF1	0.181197	8.04758	4.91742	1.1924e-06	1.16537e-05	4.46905
PRR36	0.334287	10.8847	4.91735	1.19279e-06	1.16537e-05	4.46873
SLC9B1	-0.0918404	7.04562	-4.91688	1.19553e-06	1.16746e-05	4.46653
LDB2	-0.298391	9.44661	-4.91555	1.20328e-06	1.17444e-05	4.46032
ZNF19	-0.130982	8.18017	-4.91542	1.20404e-06	1.17459e-05	4.45972
CPED1	-0.458244	10.1646	-4.91346	1.21561e-06	1.18528e-05	4.45053
LCN10	-0.228149	6.78655	-4.91333	1.21637e-06	1.18543e-05	4.44993
SSBP2	-0.200119	10.2086	-4.91204	1.22402e-06	1.19194e-05	4.44391
RNF34	0.190916	10.0801	4.91199	1.22432e-06	1.19194e-05	4.44368
SYNDIG1	-0.265011	7.58668	-4.9119	1.2249e-06	1.19194e-05	4.44322
LIMD1	0.174664	11.3965	4.91051	1.23321e-06	1.19943e-05	4.43673
AMIGO1	-0.18402	10.462	-4.91004	1.23599e-06	1.20154e-05	4.43456
[truncated: 17,425 more rows]

## Sheet: Supplementary  TableS6
Additional file 1: Table S6 List of FACS antibodies
Target	Fluorescein	Produced	Cat.No.
CD45.2	BV785	Biolegend	109839
CD8	AF700	Biolegend	100730
CD3	BV510	Biolegend	100233
CD4	BV650	Biolegend	100546
Ly6C	BV605	Biolegend	128036
Ly6G	BV711	Biolegend	127643
CD11b	PE-Cy7	Biolegend	101216
F4/80	BV421	Biolegend	123132
CD11c	APC	Biolegend	117310
CD206	PE	Biolegend	141706
CD86	FITC	Biolegend	105006
I-A/I-E(MHC II)	PerCP/Cy5.5	Biolegend	107626
Fixable Viability Stain	APC-Cy7	BD Horizon	BDB565388

## Sheet: Supplementary  TableS7
Additional file 1: Table S7 Detailed information of datasets used in this study
Dataset ID	Database	Number of Samples	Experiment type	Citation
TCGA-PRAD	TCGA	490 Prostate Adenocarcinomas	Bulk Tissue RNA-Seq	Cancer Genome Atlas Research Network. The Molecular Taxonomy of Primary Prostate Cancer. Cell. 2015 Nov 5;163(4):1011-25. doi: 10.1016/j.cell.2015.10.025. PMID: 26544944; PMCID: PMC4695400.
GTEx-Prostate	GTEx	100 Normal Prostate	Bulk Tissue RNA-Seq	Lonsdale, J., Thomas, J., Salvatore, M. et al. The Genotype-Tissue Expression (GTEx) project. Nat Genet 45, 580–585 (2013). https://doi.org/10.1038/ng.2653
CCLE-Prostate	CCLE	14 Prostate cell lines	Bulk Tissue RNA-Seq	Jordi Barretina, Giordano Caponigro, Nicolas Stransky, Kavitha Venkatesan, ... Adam A. Margolin, Sungjoon Kim, Christopher J. Wilson, Joseph Lehár, Gregory V. Kryukov, Dmitriy Sonkin, Anupama Reddy, Manway Liu, Lauren Murray, Michael F. Berger, John E. Monahan, Paula Morais, Jodi Meltzer, Adam Korejwa, Judit Jané-Valbuena, Felipa A. Mapa, Joseph Thibault, Eva Bric-Furlong, Pichai Raman, Aaron Shi…
GSE70768	GEO	13 CRPC;73 benign samples	Expression profiling by array	Ross-Adams H, Lamb AD, Dunning MJ, Halim S et al. Integration of copy number and transcriptomics provides risk stratification in prostate cancer: A discovery and validation cohort study. EBioMedicine 2015 Sep;2(9):1133-44. PMID: 26501111
GSE28680	GEO	13 CRPC; 7 HSPC;4 Benign Prostate	Expression profiling by array	Sharma NL, Massie CE, Ramos-Montoya A, Zecchini V et al. The androgen receptor induces a distinct transcriptional program in castration-resistant prostate cancer in man. Cancer Cell 2013 Jan 14;23(1):35-47. PMID: 23260764
GSE6811	GEO	25 CRPC; 10 HSPC	Expression profiling by array	Tamura K, Furihata M, Tsunoda T, Ashida S et al. Molecular features of hormone-refractory prostate cancer cells by genome-wide gene expression profiles. Cancer Res 2007 Jun 1;67(11):5117-25. PMID: 17545589 Tamura K, Furihata M, Satake H, Hashida H et al. SHISA2 enhances the aggressive phenotype in prostate cancer through the regulation of WNT5A expression. Oncol Lett 2017 Dec;14(6):6650-6658. PMI…
GSE2443	GEO	10 HSPC; 10 CRPC	Expression profiling by array	Best CJ, Gillespie JW, Yi Y, Chandramouli GV et al. Molecular alterations in primary prostate cancer after androgen ablation therapy. Clin Cancer Res 2005 Oct 1;11(19 Pt 1):6823-34. PMID: 16203770
PRJNA882665	SRA	3 replicates of PC3 cell lines with shScramble; 3 replicates of PC3 cell lines with shCDC20	Bulk Tissue RNA-Seq	Generated in this article

## Sheet: Supplementary  Table S8
Additional file 1: Table S8 The high confidence results (Core) and CDC20 Expression from TIDE analysis
Cohort	Cancer	Subtype	Survival	CTL Cor	T Dysfunction	Risk	Risk.adj	Count
Rosenwald_MCL@PRECOG	Lymphoma	Mantle	OS	0.129	-3.814	3.654	3.702	92
GSE65858	Head Neck	HPVpos	OS	0.114	-2.871	-0.723	-0.153	60
Gide2019_PD1+CTLA4	Melanoma		PFS	-0.104	-2.741	-0.349	-0.481	32
GSE3494@PRECOG	Breast		OS	0.146	-2.328	2.197	2.26	251
TCGA	Sarcoma		OS	0.063	-2.221	1.54	1.669	258
GSE8894@PRECOG	Lung	Adeno,Squamous	OS	0.075	-2.161	2.82	3.005	138
GSE31210@PRECOG	Lung	Adeno	OS	0.345	-2.142	2.16	2.133	226
GSE17537	Colorectal		OS	0.005	-2.094	0.329	0.229	55
GSE31684	Bladder		OS	0.158	-1.912	0.957	1.06	93
GSE16446@PRECOG	Breast		OS	-0.004	-1.879	0.58	0.6	107
GSE10885@PRECOG	Breast		OS	0.219	-1.848	-0.28	-0.056	93
GSE9899@PRECOG	Ovarian		OS	-0.015	-1.833	0.597	0.6	278
GSE20486@PRECOG	Breast		OS	0.307	-1.754	4.44	4.001	97
TCGA	Stomach		OS	-0.024	-1.74	-0.246	-0.246	378
GSE21501@PRECOG	Pancreatic		OS	-0.059	-1.731	1.067	1.067	102
GSE21653	Breast		DFS	0.352	-1.724	1.478	2.42	231
TCGA	Cervical		OS	0.02	-1.682	-0.319	-0.08	296
GSE24080@PRECOG	Myeloma	Multiple	OS	0.008	-1.675	4.524	4.503	553
GSE21653	Breast	TN	DFS	0.3	-1.645	0.747	2.309	84
TCGA	Brain	Glioma	OS	0.061	-1.622	6.618	6.278	513
GSE21653	Breast	Basal	DFS	-0.107	-1.6	1.065	0.305	74
GSE13507@PRECOG	Bladder		OS	0.071	-1.545	3.101	3.124	165
GSE42127	Lung		OS	0.151	-1.528	2.82	2.875	175
GSE10143@PRECOG	Liver		OS	0.009	-1.516	0.434	0.375	144
GSE26549	Head Neck		DFS	-0.235	-1.447	-0.294	-0.322	86
METABRIC	Breast	TN	OS	-0.004	-1.44	1.373	1.565	233
Liu2019_PD1	Melanoma	Ipi_Naive	PFS	0.131	-1.422	-1.221	-1.061	74
METABRIC	Breast		OS	0.218	-1.361	4.987	5.4	1463
GSE11969	Lung	Adeno	OS	-0.059	-1.356	1.068	1.037	91
TCGA	Ovarian		OS	0.095	-1.336	-1.666	-1.468	562
GSE1037@PRECOG	Lung	Adeno,Large,Small	OS	0.404	-1.283	2.005	1.855	61
GSE9893@PRECOG	Breast		OS	-0.017	-1.278	-1.194	-1.214	148
GSE58812	Breast	TN	OS	0.011	-1.271	1.137	1.22	107
Hugo2016_PD1	Melanoma		OS	-0.168	-1.243	1.018	1.17	25
GSE63885	Ovary		OS	-0.074	-1.224	-0.543	-0.563	70
Braun2020_PD1	Kidney	Clear	OS	0.024	-1.176	-1.996	-1.844	295
TCGA	Breast	TN	OS	-0.095	-1.127	0.229	0.136	156
GSE3143@PRECOG	Breast		OS	0.251	-1.126	3.265	3.25	158
GSE3149@PRECOG	Ovarian		OS	-0.078	-1.125	-0.772	-0.747	133
GSE28722	Colorectal		OS	0.228	-1.112	0.364	0.377	123
GSE21653	Breast	LumA	DFS	0.186	-1.074	1.167	1.383	75
GSE3141@PRECOG	Lung	Adeno,Squamous	OS	-0.152	-1.045	0.772	0.627	111
GSE27020	Head Neck		DFS	0.003	-1.039	2.651	2.648	107
Miao2018_ICB	Kidney	Clear	OS	0.269	-1.028	1.177	1.126	33
GSE13213	Lung	Adeno	OS	0.194	-0.949	3.687	3.941	115
GSE13876@PRECOG	Ovarian		OS	0.058	-0.949	1.051	1.367	415
GSE4475@PRECOG	Lymphoma	Burkitt,DLBC	OS	-0.232	-0.949	-2.298	-2.425	159
GSE8401	Melanoma		OS	0.248	-0.928	-2.091	-1.756	66
TCGA	Head Neck	HPVpos	OS	0.197	-0.917	0.47	0.636	36
GSE24450@PRECOG	Breast		OS	0.078	-0.911	4.006	3.904	183
TCGA	Head Neck		OS	0.142	-0.897	0.661	1.005	513
GSE10886@PRECOG	Breast		OS	0.233	-0.892	0.737	1.293	178
GSE13213	Lung		OS	0.206	-0.889	3.687	3.961	115
Liu2019_PD1	Melanoma	Ipi_Naive	OS	0.131	-0.853	-1.593	-1.573	74
GSE31519	Breast	TN	EFS	0.09	-0.833	0.881	0.831	62
GSE65858	Head Neck		OS	-0.031	-0.809	-0.833	-0.853	256
GSE41271	Lung		OS	0.07	-0.803	3.064	2.994	258
GSE7696@PRECOG	Brain	Glioblastoma	OS	-0.104	-0.779	0.762	0.635	80
GSE19783@PRECOG	Breast		OS	0.34	-0.759	0.132	0.29	112
GSE19188@PRECOG	Lung	Adeno,Large,Squamous	OS	-0.212	-0.758	1.11	1.009	82
GSE1993@PRECOG	Brain	Glioblastoma,Astrocytoma	OS	-0.004	-0.733	3.439	3.472	60
TCGA	Breast		OS	0.154	-0.727	2.14	2.611	922
TCGA	Head Neck	HPVneg	OS	0.017	-0.722	1.402	1.483	243
GSE1427@PRECOG	Leukemia	AML	OS	0.095	-0.68	-0.54	0.271	98
Riaz2017_PD1	Melanoma	Ipi_Prog	OS	0.116	-0.677	2.639	2.823	26
METABRIC	Breast	Basal	OS	-0.064	-0.675	1.516	1.5	232
Gide2019_PD1+CTLA4	Melanoma		OS	-0.104	-0.663	-0.505	-0.477	32
GSE59455	Melanoma		OS	0.215	-0.656	-0.634	-0.275	122
GSE8401@PRECOG	Melanoma	Metastatic	OS	0.257	-0.649	-0.472	0.441	67
GSE30219	Lung		OS	0.176	-0.619	3.218	3.208	263
GSE7390@PRECOG	Breast		OS	0.248	-0.614	0.945	1.163	198
GSE14814	Lung	Squamous	OS	-0.059	-0.602	0.39	0.39	52
GSE32062	Ovary		OS	-0.085	-0.588	-0.846	-1.227	260
GSE12417_GPL570	Leukemia	AML	OS	-0.025	-0.572	0.07	0.017	79
Mariathasan2018_PDL1	Bladder	mUC	OS	0.073	-0.572	-1.426	-1.208	348
GSE14814	Lung	Adeno	OS	0.041	-0.554	0.511	0.497	71
GSE14468	Leukemia	AML	OS	-0.112	-0.521	-0.753	-0.947	443
GSE1456@PRECOG	Breast		OS	0.136	-0.511	2.409	2.739	159
TCGA	Lung	Adeno	OS	0.171	-0.48	3.118	3.273	487
GSE12417_GPL96	Leukemia	AML	OS	-0.241	-0.472	-1.308	-1.742	163
GSE4573@PRECOG	Lung	Squamous	OS	0.025	-0.455	0.703	0.755	130
GSE4412@PRECOG	Brain	Astrocytoma	OS	-0.122	-0.447	4.321	4.515	85
GSE16011@PRECOG	Brain	Glioma	OS	-0.033	-0.441	5.107	5.131	263
GSE10885@PRECOG	Breast		OS	0.022	-0.407	2.934	3.366	52
Miao2018_ICB	Kidney	Clear	PFS	0.269	-0.379	1.431	1.002	33
GSE8842@PRECOG	Ovarian		OS	0.122	-0.379	1.045	1.111	83
GSE21257@PRECOG	Sarcoma	Osteo	OS	-0.307	-0.359	0.247	0.058	53
TCGA	Breast	LumB	OS	0.056	-0.323	1.442	1.448	120
Zhao2019_PD1	Glioblastoma	Pre	OS	-0.031	-0.268	0.25	0.227	15
TCGA	Pancreatic		OS	-0.063	-0.261	2.008	1.962	174
GSE13041@PRECOG	Brain	Glioblastoma	OS	0.002	-0.194	2.014	2.02	191
GSE50081	Lung		OS	0.274	-0.175	2.921	2.658	181
GSE11969@PRECOG	Lung	Adeno,Large,Squamous	OS	0.146	-0.16	2.69	2.975	149
GSE5123@PRECOG	Lung	Squamous	OS	-0.116	-0.155	0.283	0.351	51
GSE10186	Liver		OS	0.257	-0.079	0.227	0.316	78
GSE29013@PRECOG	Lung	Adeno,Squamous	OS	0.376	-0.072	0.73	0.293	55
GSE17260	Ovary		OS	-0.008	-0.062	-0.135	-0.133	110
GSE13213@PRECOG	Lung	Adeno	OS	0.204	-0.059	3.652	3.861	117
TCGA	Brain	Glioblastoma	OS	-0.131	-0.054	0.432	0.705	158
TCGA	Melanoma	Primary	OS	0.093	-0.027	-0.04	0.141	98
GSE54467	Melanoma		OS	0.138	-0.005	-1.423	-0.937	74
GSE5828@PRECOG	Lung	Squamous	OS	-0.073	0.027	-0.269	-0.257	59
GSE10846	Lymphoma	DLBC	OS	-0.33	0.032	0.844	0.514	388
TCGA	Breast	LumA	OS	0.18	0.037	1.441	1.437	220
GSE17260@PRECOG	Ovarian		OS	-0.008	0.056	0.576	0.536	110
GSE54236	Liver		OS	-0.051	0.071	1.911	1.917	81
GSE37745	Lung		OS	0.19	0.073	1.618	1.701	196
TCGA	Ovarian		OS	0.102	0.084	-1.101	-0.974	301
Zhao2019_PD1	Glioblastoma	Post	OS	-0.561	0.095	1.69	1.227	9
GSE16581@PRECOG	Brain	Meningioma	OS	-0.067	0.126	-0.988	-0.978	67
TCGA	Breast	Her2	OS	0.008	0.126	-1.436	-1.404	56
GSE16560@PRECOG	Prostate		OS	-0.03	0.193	1.192	1.186	281
Liu2019_PD1	Melanoma	Ipi_Prog	PFS	0.13	0.279	-0.263	-0.005	47
GSE10358	Leukemia	AML	OS	0.024	0.301	-0.09	0.094	175
GSE18521@PRECOG	Ovarian		OS	-0.067	0.301	0.237	0.219	53
GSE87211	Colorectal		OS	-0.037	0.305	-0.126	-0.132	196
TCGA	Breast	Basal	OS	-0.084	0.323	-1.472	-1.765	94
GSE11969	Lung		OS	0.146	0.325	1.982	2.164	158
METABRIC	Breast	LumB	OS	0.134	0.344	2.41	2.543	363
GSE16131@PRECOG	Lymphoma	Follicular	OS	-0.178	0.356	0.435	0.655	180
TCGA	Lung	Squamous	OS	0.019	0.369	0.835	0.837	484
GSE50081	Lung		DFS	0.278	0.376	1.374	1.334	177
GSE51088	Ovary		OS	0.149	0.397	-1.315	-1.402	84
Zhao2019_PD1	Glioblastoma	Post	PFS	-0.561	0.398	1.347	0.91	9
GSE4271@PRECOG	Brain	Astrocytoma	OS	-0.007	0.401	3.322	3.32	77
GSE71014	Leukemia	AML	OS	0.057	0.407	-1.414	-1.415	104
Braun2020_PD1	Kidney	Clear	PFS	0.024	0.417	-1.377	-1.316	295
Riaz2017_PD1	Melanoma	Ipi_Prog	PFS	0.116	0.422	1.695	2.107	26
GSE29174@PRECOG	Breast		OS	0.127	0.433	-0.21	-0.106	96
GSE65904	Melanoma		OS	-0.094	0.433	1.143	0.323	203
VanAllen2015_CTLA4	Melanoma		OS	-0.02	0.44	0.496	0.585	42
Zhao2019_PD1	Glioblastoma	Pre	PFS	-0.031	0.47	0.868	0.895	15
GSE22153	Melanoma		OS	0.035	0.503	2.333	2.631	54
GSE14333	Colorectal		DFS	0.14	0.506	-1.679	-1.53	226
Monti_DLBCL@PRECOG	Lymphoma	DLBC	OS	-0.164	0.507	0.233	0.662	129
Pomeroy_CNS@PRECOG	Brain	Medulloblastoma	OS	-0.186	0.514	1.199	1.241	60
E-TABM-346@PRECOG	Lymphoma	DLBC	OS	-0.203	0.542	-0.857	-0.904	53
Nathanson2017_CTLA4	Melanoma	Pre	OS	-0.684	0.546	-0.249	0.254	9
TCGA	Melanoma	Metastatic	OS	-0.049	0.554	3.58	3.368	317
VanAllen2015_CTLA4	Melanoma		PFS	-0.02	0.584	-0.059	-0.038	42
GSE1159	Leukemia	AML	OS	0	0.587	-0.404	-0.409	260
TCGA	Bladder		OS	0.174	0.608	1.343	1.262	403
Liu2019_PD1	Melanoma	Ipi_Prog	OS	0.13	0.658	0.006	0.187	47
Gide2019_PD1	Melanoma		PFS	0.018	0.667	-0.252	-0.468	41
GSE65858	Head Neck	HPVneg	OS	-0.082	0.674	-0.626	-0.625	196
METABRIC	Breast	LumA	OS	0.078	0.677	1.511	1.517	553
GSE4475	Lymphoma	DLBC	OS	-0.031	0.68	-0.39	-0.565	109
TCGA	Leukemia	AML	OS	0.079	0.695	0.326	0.12	161
GSE69031	Breast		OS	0.369	0.704	-1.866	-1.861	115
Nathanson2017_CTLA4	Melanoma	Post	OS	-0.254	0.705	0.439	-0.951	15
Thurlow_HNSCC@PRECOG	Head Neck		OS	-0.233	0.715	1.345	0.782	74
GSE39582	Colorectal		OS	0.173	0.715	-2.147	-1.902	562
GSE10358@PRECOG	Leukemia	AML	OS	0.048	0.726	0.97	0.969	178
GSE29621	Colorectal		OS	0.265	0.731	1.81	1.974	65
Lauss2017_ACT	Melanoma		OS	0.016	0.751	1.676	1.658	25
TCGA	Melanoma		OS	-0.034	0.764	3.297	3.126	413
GSE26712	Ovary		OS	-0.088	0.792	-1.864	-1.992	182
Riaz2017_PD1	Melanoma	Ipi_Naive	PFS	0.073	0.813	-2.021	-2.009	25
GSE9782@PRECOG	Myeloma	Multiple	OS	0.159	0.839	-2.896	-2.886	264
GSE14814@PRECOG	Lung	Adeno,Squamous	OS	-0.095	0.854	0.126	-0.102	90
TCGA	Liver		OS	0.275	0.926	3.758	4.445	346
GSE22762_GPL570@PRECOG	Leukemia	CLL	OS	0.058	0.943	-0.153	-0.008	107
TCGA	Kidney	Papillary	OS	0.086	0.965	4.563	4.528	256
TCGA	Kidney	Clear	OS	0.211	0.977	6.225	6.218	529
GSE1898@PRECOG	Liver		OS	0.024	1.001	1.749	1.748	76
GSE71187	Colorectal		OS	-0.315	1.005	-1.624	-2.144	52
METABRIC	Breast	Her2	OS	-0.033	1.009	-1.483	-1.782	163
GSE31245@PRECOG	Ovarian		OS	-0.168	1.074	-0.265	-0.362	57
GSE38832	Colorectal		OS	0.1	1.082	-0.406	-0.486	122
TCGA	Endometrial		OS	0.005	1.095	0.669	0.6	541
Gide2019_PD1	Melanoma		OS	0.018	1.097	-0.765	-0.861	41
GSE14764@PRECOG	Ovarian		OS	-0.259	1.146	-0.107	-0.347	80
E-MTAB-179	Brain	Neuroblastoma	OS	-0.186	1.155	3.027	2.748	389
GSE6477@PRECOG	Myeloma	Multiple	OS	0.062	1.177	3.952	3.936	146
GSE10245@PRECOG	Lung	Adeno,Squamous	OS	0.277	1.212	-0.717	-0.394	58
TCGA	Esophageal		OS	-0.052	1.289	-0.232	-0.226	160
ca00037@PRECOG	Brain	Glioma	OS	-0.123	1.294	-1.327	-1.581	147
GSE12945	Colorectal		OS	0.1	1.333	1.769	1.766	62
GSE14468@PRECOG	Leukemia	AML	OS	0.055	1.334	-0.107	-0.108	262
Riaz2017_PD1	Melanoma	Ipi_Naive	OS	0.073	1.346	-0.158	-0.2	25
GSE11877@PRECOG	Leukemia	BALL	OS	-0.135	1.346	-0.265	-0.092	207
GSE12945@PRECOG	Colorectal		OS	0.15	1.351	0.654	0.675	62
GSE10846@PRECOG	Lymphoma	DLBC	OS	-0.321	1.361	0.363	0.342	414
TCGA	Uveal		OS	-0.039	1.383	0.597	1.404	67
ca00182@PRECOG	Lung	Adeno	OS	0.141	1.394	1.727	1.598	442
GSE26712@PRECOG	Ovarian		OS	-0.051	1.421	-1.119	-1.196	185
Nutt_Glioma@PRECOG	Brain	Glioma	OS	-0.314	1.451	2.89	2.604	50
Roepman_LungCancer@PRECOG	Lung	Adeno,Large,Squamous	OS	0.18	1.452	1.801	1.908	157
GSE17536@PRECOG	Colorectal		OS	0.212	1.509	0.158	0.336	177
Lauss2017_ACT	Melanoma		PFS	0.016	1.523	1.232	1.139	25
ca00191@PRECOG	Lung	Adeno	OS	0.165	1.7	1.782	1.764	125
GSE49997	Ovary		OS	-0.075	1.919	-0.999	-0.848	194
ca00119@PRECOG	Leukemia	AML	OS	0.07	2.033	-0.294	-0.367	169
GSE17536	Colorectal		OS	0.258	2.163	0.314	0.433	177
TCGA	Colorectal		OS	0.08	2.325	-1.018	-1.001	597
E-MTAB-3267	Kidney	Clear	PFS	0.288	2.597	3.577	3.554	53
